# Supplementary material for: Multi-proxy evidence for sea level fall at the onset of the Eocene-Oligocene transition
Source: Nat Commun. 2023 Aug 8;14:4748. doi: 10.1038/s41467-023-39806-6 (PMC10409788; doi:10.1038/s41467-023-39806-6)
Supplement: Supplementary file 3 — Source Data [file 41467_2023_39806_MOESM3_ESM.xlsx]

## Sheet: Figure 1
List of bioevents and calibrated ages, updated to the timescale of Westerhold et al. (2014). Legend: CN – calcareous nannofossils; IS – isotope-tuned age; RD – radiometric dating; LO – last occurrence; FCO – first common occurrence. References for published ages: A – Agnini et al. (2014), B – Obradovich and Dockery III (1996), C – this study.					Fine fraction (<20 µm) bulk stable isotope data for MGC. Note that “repeat” values are not shown in figured plots.
Type	Event	Depth	Age		Sample ID	Depth	Age	δ13C (‰,VPDB)
		(m)	(Ma)		MGC_	(m)	(Ma)
CN	LO Coccolithus formosus (constraint)	16.8	32.90A		56.5	17.2	33.07	0.539
RD	40Ar/39Ar	26.5	33.40B		57.5	17.5	33.08	0.552
IS	δ13C -tuned date	34	33.67C		58.5	17.8	33.09	-0.037
RD	40Ar/39Ar	84.4	34.36B		59.5	18.1	33.1	0.376
IS	δ13C -tuned date	85.2	34.26C		62.5	19.1	33.13	0.374
CN	LO Discoaster saipanensis	89.2	34.44A		63.5	19.4	33.14	0.675
CN	LO Reticulofenestra reticulata	107.6	35.31A		64.5	19.7	33.15	0.731
CN	FCO Isthmolithus recurvus	136.9	36.74A		65.5	20	33.17	0.325
IS	δ13C -tuned date	146.3	37.24C		66.5	20.3	33.18	-0.262
CN	CN Sphenolithus obtusus (constraint)	152.1	38.24A		67.5	20.6	33.19	1.02
					68.5	20.9	33.2	0.197
					69.5	21.2	33.21	0.232
					70.5	21.5	33.22	-0.41
					72.5	22.1	33.24	0.893
					73.5	22.4	33.25	0.145
					74.5	22.7	33.26	0.267
					76.5	23.3	33.29	-0.079
					77.5	23.6	33.3	0.184
					78.5	23.9	33.31	-0.046
					80.5	24.5	33.33	-0.379
					81.5	24.8	33.34	0.959
					82.5	25.1	33.35	0.611
					84.5	25.8	33.37	0.066
					85.5	26.1	33.38	-0.462
					88.5	27	33.42	0.334
					89.5	27.3	33.43	-0.022
					90.5	27.6	33.44	0.673
					91.5	27.9	33.45	-0.262
					92.5	28.2	33.46	0.417
					94.5	28.8	33.48	-0.443
					96.5	29.4	33.5	0.96
					97.5	29.7	33.52	0.859
					98.5	30	33.53	0.498
					99.5	30.3	33.54	0.312
					100.5	30.6	33.55	0.223
					101.5	30.9	33.56	0.558
					102.5	31.2	33.57	0.5
					103.5	31.5	33.58	0.656
					104.5	31.9	33.59	0.404
					105.5	32.2	33.6	0.56
					106.5	32.5	33.61	0.675
					107.5	32.8	33.62	0.539
					108.5	33.1	33.64	0.463
					109.5	33.4	33.64	0.31
					110.5	33.7	33.65	0.892
					111.5	34	33.65	1.133
					112.5	34.3	33.66	0.656
					113.5	34.6	33.66	0.695
					114.5	34.9	33.66	0.464
					115.5	35.2	33.67	0.918
					116.5	35.5	33.67	0.762
					117.5	35.8	33.68	0.568
					118.5	36.1	33.68	0.476
					119.5	36.4	33.68	0.449
					120.5	36.7	33.69	0.153
					121.5	37	33.69	0.469
					122.5	37.3	33.7	0.317
					123.5	37.6	33.7	0.61
					124.5	37.9	33.7	0.32
					125.5	38.3	33.71	0.615
					126.5	38.6	33.71	0.427
					127.5	38.9	33.72	0.427
					128.5	39.2	33.72	0.145
					129.5	39.5	33.73	0.345
					130.5	39.8	33.73	0.151
					131.5	40.1	33.73	0.265
					132.5	40.4	33.74	0.062
					133.5	40.7	33.74	-0.369
					134.5	41	33.75	0.207
					135.5	41.3	33.75	-0.741
					136.5	41.6	33.75	0.298
					137.5	41.9	33.76	-0.797
					138.5	42.2	33.76	0.148
					139.5	42.5	33.77	-0.556
					140.5	42.8	33.77	0.145
					141.5	43.1	33.77	-1.156
					142.5	43.4	33.78	-1.421
					144.5	44	33.79	-1.758
					145.5	44.3	33.79	-1.054
					146.5	44.7	33.8	-3.045
					148.5	45.3	33.8	-0.556
					149.5	45.6	33.81	-0.635
					150.5	45.9	33.81	0.465
					151.5	46.2	33.82	0.377
					152.5	46.5	33.82	-0.095
					153.5	46.8	33.82	-0.117
					154.5	47.1	33.83	0.417
					155.5	47.4	33.83	0.334
					156.5	47.7	33.84	0.342
					157.5	48	33.84	0.083
					158.5	48.3	33.84	0.207
					159.5	48.6	33.85	0.016
					160.5	48.9	33.85	-0.1
					161.5	49.2	33.86	0.229
					162.5	49.5	33.86	0.307
					163.5	49.8	33.87	0.23
					164.5	50.1	33.87	0.056
					165.5	50.4	33.87	0.113
					166.5	50.7	33.88	0.392
					167.5	51.1	33.88	-0.057
					168.5	51.4	33.89	-1.382
					170.5	52	33.89	-1.555
					171.5	52.3	33.9	-0.191
					172.5	52.6	33.9	-0.14
					173.5	52.9	33.91	-0.434
					174.5	53.2	33.91	-0.557
					175.5	53.5	33.91	-0.271
					176.5	53.8	33.92	-2.348
					178.5	54.4	33.93	-0.591
					180.5	55	33.94	-0.037
					181.5	55.3	33.94	0.246
					182.5	55.6	33.94	-0.13
					183.5	55.9	33.95	-0.111
					184.5	56.2	33.95	-0.274
					185.5	56.5	33.96	0.193
					186.5	56.8	33.96	-0.465
					187.5	57.2	33.96	-1.419
					188.5	57.5	33.97	-0.285
					189.5	57.8	33.97	0.06
					190.5	58.1	33.98	-0.128
					191.5	58.4	33.98	-1.132
					192.5	58.7	33.99	-0.346
					193.5	59	33.99	0.097
					194.5	59.3	33.99	-0.061
					195.5	59.6	34	-0.118
					196.5	59.9	34	-1.025
					198.5	60.5	34.01	-0.358
					199.5	60.8	34.01	-0.006
					200.5	61.1	34.02	-0.211
					201.5	61.4	34.02	0.055
					202.5	61.7	34.03	-0.145
					203.5	62	34.03	-0.806
					204.5	62.3	34.03	-0.464
					208.5	63.6	34.05	-0.612
					209.5	63.9	34.06	-0.228
					210.5	64.2	34.06	0.342
					211.5	64.5	34.06	-1.474
					213.5	65.1	34.07	-1.669
					214.5	65.4	34.08	-0.487
					215.5	65.7	34.08	0.065
					216.5	66	34.08	0.161
					217.5	66.3	34.09	-0.869
					218.5	66.6	34.09	0.126
					219.5	66.9	34.1	-0.137
					221.5	67.5	34.1	-0.775
					222.5	67.8	34.11	-0.42
					223.5	68.1	34.11	0.189
					224.5	68.4	34.12	-0.115
					225.5	68.7	34.12	-0.127
					226.5	69	34.13	-1.515
					227.5	69.3	34.13	-0.127
					228.5	69.6	34.13	0.09
					229.5	70	34.14	-0.157
					230.5	70.3	34.14	-0.512
					231.5	70.6	34.15	-0.256
					232.5	70.9	34.15	-0.109
					233.5	71.2	34.15	-0.099
					234.5	71.5	34.16	-1.316
					235.5	71.8	34.16	-0.67
					236.5	72.1	34.17	-0.653
					237.5	72.4	34.17	-0.454
					238.5	72.7	34.17	-0.6
					239.5	73	34.18	0.185
					240.5	73.3	34.18	-1.749
					241.5	73.6	34.19	-0.157
					242.5	73.9	34.19	0.064
					243.5	74.2	34.2	-0.344
					244.5	74.5	34.2	-0.849
					245.5	74.8	34.2	0.156
					246.5	75.1	34.21	0.005
					247.5	75.4	34.21	0.657
					248.5	75.7	34.22	-0.005
					249.5	76	34.22	-0.048
					250.5	76.4	34.22	-1.046
					251.5	76.7	34.23	-0.884
					252.5	77	34.23	-0.674
					253.5	77.3	34.24	-1.231
					254.5	77.6	34.24	-0.948
					255.5	77.9	34.24	-0.813
					256.5	78.2	34.25	-0.917
					257.5	78.5	34.25	-1
					258.5	78.8	34.26	-1.384
					259.5	79.1	34.26	-1.865
					262.5	80	34.27	-2.161
					264.5	80.6	34.28	-2.348
					266.5	81.2	34.29	-2.943
					267.5	81.5	34.29	-0.726
					268.5	81.8	34.3	-1.173
					269.5	82.1	34.3	-1.972
					270.5	82.4	34.31	-2.672
					272.5	83.1	34.31	-2.998
					274.5	83.7	34.32	-3.986
					276.5	84.3	34.33	-2.527
					277.5	84.6	34.34	-1.159
					278.5	84.9	34.34	-3.788
					279.5	85.2	34.34	-10.478
					280.5	85.5	34.35	-1.516
					281.5	85.8	34.35	-1.66
					282.5	86.1	34.36	-0.719
					285.5	87	34.37	0.22
					286.5	87.3	34.37	0.338
					287.5	87.6	34.38	-0.772
					289.5	88.2	34.39	-0.011
					290.5	88.5	34.41	0.14
					291.5	88.8	34.42	-0.75
					292.5	89.2	34.44	-0.218
					293.5	89.5	34.45	-2.673
					294.5	89.8	34.47	-0.42
					295.5	90.1	34.48	-0.142
					296.5	90.4	34.5	-0.674
					297.5	90.7	34.51	0.425
					298.5	91	34.53	-0.724
					299.5	91.3	34.54	0.541
					300.5	91.6	34.55	0.244
					301.5	91.9	34.57	0.41
					302.5	92.2	34.58	-0.034
					303.5	92.5	34.6	1.149
					304.5	92.8	34.61	0.174
					305.5	93.1	34.63	0.376
					306.5	93.4	34.64	-0.106
					307.5	93.7	34.65	0.026
					308.5	94	34.67	-0.161
					309.5	94.3	34.68	-0.23
					310.5	94.6	34.7	-0.558
					311.5	94.9	34.71	0.312
					312.5	95.3	34.73	0.102
					313.5	95.6	34.74	0.299
					314.5	95.9	34.76	0.039
					315.5	96.2	34.77	0.429
					316.5	96.5	34.78	-0.024
					317.5	96.8	34.8	0.176
					318.5	97.1	34.81	0.048
					319.5	97.4	34.83	0.101
					320.5	97.7	34.84	0.308
					321.5	98	34.86	0.183
					322.5	98.3	34.87	0.179
					323.5	98.6	34.89	0.195
					324.5	98.9	34.9	-0.196
					325.5	99.2	34.91	-0.225
					326.5	99.5	34.93	-0.396
					327.5	99.8	34.94	-0.172
					328.5	100.1	34.96	0.006
					329.5	100.4	34.97	-0.299
					330.5	100.7	34.99	0.399
					331.5	101	35	0.518
					332.5	101.3	35.02	1.116
					333.5	101.7	35.03	0.662
					334.5	102	35.04	0.092
					335.5	102.3	35.06	0.365
					336.5	102.6	35.07	0.36
					337.5	102.9	35.09	0.505
					338.5	103.2	35.1	0.439
					339.5	103.5	35.12	0.305
					340.5	103.8	35.13	-0.041
					341.5	104.1	35.14	-0.007
					342.5	104.4	35.16	0.046
					343.5	104.7	35.17	-0.254
					344.5	105	35.19	0.106
					345.5	105.3	35.2	-0.124
					346.5	105.6	35.22	0.045
					347.5	105.9	35.23	-0.088
					348.5	106.2	35.25	0.569
					349.5	106.5	35.26	0.597
					350.5	106.8	35.27	0.173
					351.5	107.1	35.29	0.308
					352.5	107.4	35.3	1.001
					353.5	107.7	35.32	0.353
					354.5	108.1	35.33	0.121
					355.5	108.4	35.35	0.543
					356.5	108.7	35.36	0.671
					357.5	109	35.38	0.438
					358.5	109.3	35.39	0.015
					359.5	109.6	35.41	0.432
					360.5	109.9	35.42	0.251
					361.5	110.2	35.44	0.225
					362.5	110.5	35.45	0.01
					363.5	110.8	35.46	-0.076
					364.5	111.1	35.48	0.11
					365.5	111.4	35.49	0.259
					366.5	111.7	35.51	0.135
					367.5	112	35.52	0.43
					368.5	112.3	35.54	0.669
					369.5	112.6	35.55	0.482
					370.5	112.9	35.57	0.501
					371.5	113.2	35.58	0.317
					372.5	113.5	35.6	0.79
					373.5	113.8	35.61	0.356
					374.5	114.1	35.63	0.298
					375.5	114.5	35.64	0.294
					376.5	114.8	35.66	-0.008
					377.5	115.1	35.67	0.649
					378.5	115.4	35.69	0.298
					379.5	115.7	35.7	0.533
					380.5	116	35.72	0.528
					381.5	116.3	35.73	0.526
					382.5	116.6	35.75	0.533
					384.5	117.2	35.78	0.215
					385.5	117.5	35.79	0.586
					386.5	117.8	35.81	0.448
					387.5	118.1	35.82	0.626
					388.5	118.4	35.84	1.128
					389.5	118.7	35.85	0.521
					390.5	119	35.87	0.382
					391.5	119.3	35.88	0.984
					392.5	119.6	35.9	0.496
					393.5	119.9	35.91	0.475
					394.5	120.2	35.93	0.483
					396.5	120.9	35.96	1.05
					397.5	121.2	35.97	1.259
					398.5	121.5	35.99	0.96
					399.5	121.8	36	0.672
					400	121.9	36.01	0.358
					401	122.2	36.02	0.543
					402	122.5	36.04	0.527
					403	122.8	36.05	0.494
					404	123.1	36.07	0.588
					405	123.4	36.08	0.679
					406	123.7	36.1	0.576
					407	124.1	36.11	0.629
					408	124.4	36.13	0.645
					409	124.7	36.14	0.824
					410	125	36.16	0.639
					411	125.3	36.17	0.049
					412	125.6	36.19	0.217
					413	125.9	36.2	0.167
					414	126.2	36.22	0.316
					415	126.5	36.23	-0.121
					416	126.8	36.25	0.637
					417	127.1	36.26	-0.129
					418	127.4	36.28	0.58
					419	127.7	36.29	0.69
					420	128	36.31	0.476
					421	128.3	36.32	0.537
					422	128.6	36.34	0.695
					423	128.9	36.35	0.465
					424	129.2	36.36	0.975
					425	129.5	36.38	1.235
					426	129.8	36.39	0.572
					427	130.1	36.41	0.66
					428	130.5	36.42	0.302
					429	130.8	36.44	0.495
					430	131.1	36.45	0.42
					431	131.4	36.47	0.856
					432	131.7	36.48	0.521
					433	132	36.5	0.452
					434	132.3	36.51	-0.014
					435	132.6	36.53	-0.057
					436	132.9	36.54	0.418
					437	133.2	36.56	0.38
					438	133.5	36.57	0.471
					439	133.8	36.59	0.284
					440	134.1	36.6	0.737
					441	134.4	36.62	0.745
					442	134.7	36.63	0.68
					443	135	36.65	0.678
					444	135.3	36.66	0.713
					445	135.6	36.68	0.703
					446	135.9	36.69	0.546
					447	136.2	36.71	0.557
					448	136.6	36.72	0.738
					449	136.9	36.74	0.886
					450	137.2	36.75	0.9
					451	137.5	36.77	0.701
					452	137.8	36.79	0.82
					453	138.1	36.8	0.703
					454	138.4	36.82	0.606
					455	138.7	36.84	0.327
					456	139	36.85	0.389
					457	139.3	36.87	0.302
					458	139.6	36.88	0.065
					459	139.9	36.9	0.293
					460	140.2	36.92	0.453
					461	140.5	36.93	0.653
					462	140.8	36.95	0.734
					463	141.1	36.96	1.07
					464	141.4	36.98	0.786
					465	141.7	37	0.285
					466	142	37.01	0.148
					467	142.3	37.03	0.485
					468	142.6	37.04	0.325
					469	143	37.06	0.764
					470	143.3	37.08	0.624
					471	143.6	37.09	0.519
					472	143.9	37.11	0.605
					473	144.2	37.13	0.544
					474	144.5	37.14	0.392
					475	144.8	37.16	0.263
					476	145.1	37.17	0.377
					477	145.4	37.19	0.565
					478	145.7	37.21	0.483
					479	146	37.22	0.467
					480	146.3	37.24	0.427
					481	146.6	37.25	0.042
					482	146.9	37.27	-0.041
					483	147.2	37.29	-0.344
					484	147.5	37.3	-0.533
					485	147.8	37.32	-0.231
					486	148.1	37.33	0.107
					487	148.4	37.35	0.49
					488	148.7	37.37	-0.575
					489	149	37.38	-0.339
					490	149.4	37.4	0.148
					491	149.7	37.42	-0.715
					492	150	37.43	-0.557
					493	150.3	37.45	0.277
					494	150.6	37.46	-0.812
					495	150.9	37.48	-0.162
					496	151.2	37.5	-0.907
					497	151.5	37.51	0.513
					498	151.8	37.53	0.619
					499	152.1	37.54	-1.999

## Sheet: Figure 2
Fine fraction (<20 µm) bulk stable isotope data for MGC. Note that “repeat” values are not shown in figured plots.					Selected palynomorph-based indicators for the MGC. Legend: TP – Total Palynomorphs and Palynodebris; DC – Dinocysts; PE – Pediastrum spp.; PC – Plant Cuticle; PR – Plant Resin; P/G ratio – Peridinioid/Gonyaulacoid ratio.
Sample ID	Depth	δ13C (‰,VPDB)	δ18O (‰,VPDB)		Sample ID	Depth	TP	DC	PE	PC	PR	Other	DC	PE	PC	PR	Other		Peridinioid dinocyst genera	Gonyaulacoid dinocyst genera	P/G Ratio		Homotryblium spp. counts	Total dinocyst counts	Homotryblium spp. (%)		Short-process Spiniferites	Long-process Spiniferites	Short-long process ratio
MGC_	(m)				MGC_	(m)	Absolute abundance						Percentage
56.5	17.2	0.539	-0.736		55	16.8	810	200	41	133	132	304	0.25	0.05	0.16	0.16	0.375309		7	3	0.7		30	200	0.15		75	0	1
57.5	17.5	0.552	-0.396		59	18	544	200	3	34	94	213	0.37	0.01	0.06	0.17	0.391544		5	10	0.333333		0	200	0		13	105	0.110169
58.5	17.8	-0.037	0.548		63	19.2	729	203	1	29	83	413	0.28	0	0.04	0.11	0.566529		2	12	0.142857		4	203	0.0197044		11	91	0.107843
59.5	18.1	0.376	-0.166		67	20.4	1892	200	0	13	62	1617	0.11	0	0.01	0.03	0.854651		3	12	0.2		0	200	0		44	73	0.376068
62.5	19.1	0.374	-1.369		71	21.6	775	203	2	164	149	257	0.26	0	0.21	0.19	0.331613		5	14	0.263158		3	203	0.0147783		31	94	0.248
63.5	19.4	0.675	-0.67		75	22.9	651	199	1	55	107	289	0.31	0	0.08	0.16	0.443932		5	10	0.333333		1	199	0.00502513		49	109	0.310127
64.5	19.7	0.731	-0.098		79	24.1	638	203	6	77	79	273	0.32	0.01	0.12	0.12	0.4279		7	14	0.333333		0	203	0		55	71	0.436508
65.5	20	0.325	-0.937		83	25.3	611	198	1	22	76	314	0.32	0	0.04	0.12	0.513912		4	15	0.210526		0	198	0		10	93	0.0970874
66.5	20.3	-0.262	-0.163		87	26.5	439	206	0	8	27	198	0.47	0	0.02	0.06	0.451025		3	16	0.157895		0	206	0		4	101	0.0380952
67.5	20.6	1.02	-1.507		91	27.7	245	200	0	1	7	37	0.82	0	0	0.03	0.15102		2	14	0.125		0	200	0		4	133	0.0291971
68.5	20.9	0.197	-0.693		95	29	292	200	0	0	16	76	0.69	0	0	0.05	0.260274		3	11	0.214286		0	200	0		1	121	0.00819672
69.5	21.2	0.232	-0.467		99	30.2	309	200	0	1	21	87	0.65	0	0	0.07	0.281553		3	15	0.166667		0	200	0		1	89	0.0111111
70.5	21.5	-0.41	-0.03		103	31.4	312	202	0	9	20	81	0.65	0	0.03	0.06	0.259615		5	14	0.263158		4	202	0.019802		2	103	0.0190476
72.5	22.1	0.893	-0.775		107	32.6	274	202	0	3	8	61	0.74	0	0.01	0.03	0.222628		2	14	0.125		0	202	0		2	130	0.0151515
73.5	22.4	0.145	-0.031		111	33.8	473	202	1	20	34	216	0.43	0	0.04	0.07	0.45666		6	16	0.272727		2	202	0.00990099		4	74	0.0512821
74.5	22.7	0.267	-1.522		115	35.1	347	204	0	3	16	124	0.59	0	0.01	0.05	0.357349		4	13	0.235294		5	204	0.0245098		1	103	0.00961538
76.5	23.3	-0.079	-1.777		119	36.3	342	199	0	7	10	126	0.58	0	0.02	0.03	0.368421		3	15	0.166667		0	199	0		1	102	0.00970874
77.5	23.6	0.184	0.592		123	37.5	334	200	0	5	11	118	0.6	0	0.02	0.03	0.353293		1	16	0.0588235		0	200	0		4	101	0.0380952
78.5	23.9	-0.046	1.13		127	38.7	242	202	0	1	8	31	0.84	0	0	0.03	0.128099		3	18	0.142857		0	202	0		4	97	0.039604
80.5	24.5	-0.379	-0.97		131	39.9	261	197	0	2	3	59	0.76	0	0.01	0.01	0.226054		2	11	0.153846		0	197	0		0	132	0
81.5	24.8	0.959	-1.218		135	41.1	316	206	0	8	19	83	0.65	0	0.02	0.06	0.262658		4	16	0.2		1	206	0.00485437		2	55	0.0350877
82.5	25.1	0.611	-0.97		139	42.4	307	200	0	5	2	100	0.65	0	0.02	0.01	0.325733		3	11	0.214286		0	200	0		51	66	0.435897
84.5	25.8	0.066	-0.945		143	43.6	266	201	0	3	2	60	0.76	0	0.01	0.01	0.225564		0	16	0		0	201	0			85	0
85.5	26.1	-0.462	-0.585		147	44.8	591	200	0	14	36	341	0.34	0	0.02	0.06	0.576988		1	15	0.0625		3	200	0.015		1	92	0.0107527
88.5	27	0.334	-1.031		151	46	353	204	0	27	15	107	0.58	0	0.08	0.04	0.303116		3	18	0.142857		1	204	0.00490196		18	75	0.193548
89.5	27.3	-0.022	0.156		155	47.2	240	204	0	3	3	30	0.85	0	0.01	0.01	0.125		5	13	0.277778		3	204	0.0147059		35	101	0.257353
90.5	27.6	0.673	-0.805		159.5	48.6	341	205	0	3	19	114	0.6	0	0.01	0.06	0.334311		2	12	0.142857		0	205	0		6	84	0.0666667
91.5	27.9	-0.262	-0.527		163	49.7	366	202	0	12	4	148	0.55	0	0.03	0.01	0.404372		4	9	0.307692		0	202	0		4	139	0.027972
92.5	28.2	0.417	-1.09		167	50.9	311	205	0	4	6	96	0.66	0	0.01	0.02	0.308682		5	21	0.192308		1	205	0.00487805		2	115	0.017094
94.5	28.8	-0.443	-1.274		171	52.1	689	207	0	10	35	437	0.3	0	0.01	0.05	0.634253		2	16	0.111111		0	207	0			86	0
96.5	29.4	0.96	-0.724		175	53.3	484	203	0	25	31	225	0.42	0	0.05	0.06	0.464876		3	18	0.142857		1	203	0.00492611			72	0
97.5	29.7	0.859	0.03		179	54.6	591	200	0	53	20	318	0.34	0	0.09	0.03	0.538071		3	16	0.157895		1	200	0.005			66	0
98.5	30	0.498	-0.819		183	55.8	496	200	0	28	26	242	0.4	0	0.06	0.05	0.487903		4	14	0.222222		3	200	0.015			48	0
99.5	30.3	0.312	-0.574		187	57	355	199	0	21	9	126	0.56	0	0.06	0.03	0.35493		3	13	0.1875		1	199	0.00502513			73	0
100.5	30.6	0.223	-0.682		191.5	58.4	340	201	1	24	8	106	0.59	0	0.07	0.02	0.311765		4	13	0.235294		0	201	0			47	0
101.5	30.9	0.558	-0.019		195	59.4	442	202	1	20	26	193	0.46	0	0.05	0.06	0.436652		2	13	0.133333		0	202	0			47	0
102.5	31.2	0.5	-0.717		199.5	60.8	304	205	0	16	9	74	0.67	0	0.05	0.03	0.243421		4	10	0.285714		0	205	0		1	146	0.00680272
103.5	31.5	0.656	-0.236		203	61.9	495	203	1	1	9	281	0.41	0	0	0.02	0.567677		2	9	0.181818		0	203	0		1	128	0.00775194
104.5	31.9	0.404	-0.842		207	63.1	405	204	1	17	24	159	0.5	0	0.04	0.06	0.392593		5	14	0.263158		1	204	0.00490196		9	41	0.18
105.5	32.2	0.56	-0.559		211	64.3	323	200	0	2	11	110	0.62	0	0.01	0.03	0.340557		2	10	0.166667		0	200	0			75	0
106.5	32.5	0.675	-0.812		215	65.5	616	201	0	13	15	387	0.33	0	0.02	0.02	0.628247		1	11	0.0833333		0	201	0			59	0
107.5	32.8	0.539	-0.543		219	66.8	327	202	0	3	5	117	0.62	0	0.01	0.02	0.357798		2	12	0.142857		0	202	0			23	0
108.5	33.1	0.463	-0.886		223	68	355	200	1	7	13	134	0.56	0	0.02	0.04	0.377465		1	6	0.142857		0	200	0		1	26	0.037037
109.5	33.4	0.31	-0.858		227	69.2	363	200	0	15	22	126	0.55	0	0.04	0.06	0.347107		3	12	0.2		0	200	0		30	33	0.47619
110.5	33.7	0.892	-0.861		231	70.4	576	202	2	107	62	203	0.35	0	0.19	0.11	0.352431		5	10	0.333333		0	202	0		20	59	0.253165
111.5	34	1.133	-0.513		235	71.6	1284	201	3	62	162	856	0.16	0	0.05	0.13	0.666667		1	6	0.142857		0	201	0		137	32	0.810651
112.5	34.3	0.656	0.29		239	72.8	2960	203	18	164	608	1967	0.07	0.01	0.06	0.21	0.664527		1	5	0.166667		0	203	0		78	52	0.6
113.5	34.6	0.695	0.851		243	74.1	577	200	1	19	55	302	0.35	0	0.03	0.1	0.523397		6	8	0.428571		0	200	0		29	31	0.483333
114.5	34.9	0.464	1.592		247	75.3	255	201	0	3	6	45	0.79	0	0.01	0.03	0.176471		2	8	0.2		0	201	0		6	67	0.0821918
115.5	35.2	0.918	0.367		251	76.5	298	199	0	11	31	57	0.67	0	0.04	0.11	0.191275		5	10	0.333333		0	199	0		91	43	0.679104
116.5	35.5	0.762	-0.342		255	77.7	285	199	1	13	15	57	0.7	0	0.05	0.05	0.2		1	11	0.0833333		0	199	0		12	79	0.131868
117.5	35.8	0.568	0.2		259	78.9	453	196	0	33	39	185	0.43	0	0.07	0.09	0.408389		5	9	0.357143		0	196	0		25	93	0.211864
118.5	36.1	0.476	-1.129		263	80.2	720	202	8	143	60	307	0.28	0.01	0.2	0.08	0.426389		8	10	0.444444		0	202	0		30	34	0.46875
119.5	36.4	0.449	-0.6		267	81.4	716	203	8	163	112	230	0.28	0.01	0.23	0.16	0.321229		8	10	0.444444		0	203	0		44	35	0.556962
120.5	36.7	0.153	-1.062		271	82.6	766	204	6	151	76	329	0.27	0.01	0.2	0.1	0.429504		8	11	0.421053		1	204	0.00490196		47	50	0.484536
121.5	37	0.469	-0.859		275	83.8	591	200	4	123	44	220	0.34	0.01	0.21	0.07	0.37225		5	10	0.333333		1	200	0.005		22	58	0.275
122.5	37.3	0.317	-0.995		279	85	730	201	4	208	65	252	0.28	0	0.28	0.09	0.345205		5	7	0.416667		0	201	0		44	28	0.611111
123.5	37.6	0.61	-0.502		283	86.3	571	202	6	88	52	223	0.35	0.01	0.15	0.09	0.390543		4	7	0.363636		0	202	0		42	27	0.608696
124.5	37.9	0.32	-0.81		287	87.5	637	201	2	34	43	357	0.32	0	0.05	0.07	0.56044		4	8	0.333333		0	201	0		8	82	0.0888889
125.5	38.3	0.615	-0.36		291	88.7	364	199	1	9	30	125	0.55	0	0.02	0.08	0.343407		4	8	0.333333		0	199	0		10	84	0.106383
126.5	38.6	0.427	-0.986		295	89.9	316	200	2	4	10	100	0.63	0.01	0.01	0.03	0.316456		2	10	0.166667		0	200	0		28	91	0.235294
127.5	38.9	0.427	-0.385		299	91.1	261	202	0	1	3	55	0.78	0	0	0.01	0.210728		4	8	0.333333		0	202	0		4	26	0.133333
128.5	39.2	0.145	-0.958		303	92.4	394	199	0	7	13	175	0.5	0	0.02	0.03	0.444162		1	15	0.0625		39	199	0.19598		27	67	0.287234
129.5	39.5	0.345	-0.542		307	93.6	825	202	0	4	25	594	0.24	0	0	0.03	0.72		5	10	0.333333		18	202	0.0891089		15	66	0.185185
130.5	39.8	0.151	-0.946		311	94.8	813	202	0	2	10	599	0.25	0	0	0.01	0.736777		5	11	0.3125		11	202	0.0544554		3	50	0.0566038
131.5	40.1	0.265	-0.547		315	96	271	198	0	1	3	69	0.73	0	0	0.01	0.254613		1	13	0.0714286		3	198	0.0151515		2	11	0.153846
132.5	40.4	0.062	-0.893		319	97.2	1196	201	0	4	3	988	0.17	0	0	0	0.826087		3	9	0.25		33	201	0.164179		7	85	0.076087
133.5	40.7	-0.369	1.426		323	98.5	802	205	0	10	3	584	0.26	0	0.01	0	0.72818		6	12	0.333333		3	205	0.0146341		1	122	0.00813008
134.5	41	0.207	-0.993		327	99.7	461	200	0	14	22	225	0.43	0	0.03	0.05	0.488069		2	14	0.125		1	200	0.005		1	107	0.00925926
135.5	41.3	-0.741	1.417		331	100.9	310	205	3	19	7	76	0.66	0.01	0.06	0.02	0.245161		3	13	0.1875		19	205	0.0926829			54	0
136.5	41.6	0.298	-1.097		335	102.1	257	197	0	4	3	53	0.77	0	0.01	0.01	0.206226		5	11	0.3125		28	197	0.142132		1	29	0.0333333
137.5	41.9	-0.797	0.003		339	103.3	278	203	0	5	13	57	0.73	0	0.02	0.05	0.205036		4	13	0.235294		7	203	0.0344828		2	24	0.0769231
138.5	42.2	0.148	-0.982		343	104.5	279	199	0	5	6	69	0.71	0	0.02	0.02	0.247312		3	12	0.2		38	199	0.190955			57	0
139.5	42.5	-0.556	-0.143		347	105.8	241	202	0	1	3	35	0.84	0	0	0.01	0.145228		2	14	0.125		8	202	0.039604			51	0
140.5	42.8	0.145	-0.93		351	107	259	206	0	1	8	44	0.8	0	0	0.03	0.169884		3	12	0.2		0	206	0			49	0
141.5	43.1	-1.156	-2.06		355	108.2	280	202	0	7	18	53	0.72	0	0.03	0.06	0.189286		3	10	0.230769		0	202	0		2	83	0.0235294
142.5	43.4	-1.421	-2.067		359	109.4	273	205	0	2	10	56	0.75	0	0.01	0.04	0.205128		5	16	0.238095		4	205	0.0195122			48	0
144.5	44	-1.758	-1.964		363	110.6	359	204	0	4	10	141	0.57	0	0.01	0.03	0.392758		5	18	0.217391		17	204	0.0833333			44	0
145.5	44.3	-1.054	-0.936		367	111.9	334	202	2	7	14	109	0.61	0.01	0.02	0.04	0.326347		4	10	0.285714		4	202	0.019802			103	0
146.5	44.7	-3.045	-2.088		371	113.1	551	206	1	12	13	319	0.37	0	0.02	0.02	0.578947		5	18	0.217391		8	206	0.038835		1	74	0.0133333
148.5	45.3	-0.556	-0.686		375	114.3	542	196	0	10	17	319	0.36	0	0.02	0.03	0.588561		3	13	0.1875		6	196	0.0306122		1	94	0.0105263
149.5	45.6	-0.635	0.11		379	115.5	349	205	1	21	9	113	0.59	0	0.06	0.03	0.323782		5	12	0.294118		11	205	0.0536585		3	120	0.0243902
150.5	45.9	0.465	0.235		383	116.7	367	201	0	4	7	155	0.55	0	0.01	0.02	0.422343		6	14	0.3		7	201	0.0348259		1	134	0.00740741
151.5	46.2	0.377	0.393		387	118	360	198	1	2	13	146	0.55	0	0	0.04	0.405556		2	15	0.117647		89	198	0.449495		1	42	0.0232558
152.5	46.5	-0.095	-0.198		391	119.2	321	203	0	6	14	98	0.63	0	0.02	0.04	0.305296		4	11	0.266667		4	203	0.0197044		3	128	0.0229008
153.5	46.8	-0.117	0.986		395	120.4	419	203	0	6	21	189	0.49	0	0.01	0.05	0.451074		4	9	0.307692		0	203	0		11	84	0.115789
154.5	47.1	0.417	-0.905		399	121.6	258	198	0	1	3	56	0.77	0	0	0.01	0.217054		1	9	0.1		8	198	0.040404			160	0
155.5	47.4	0.334	-0.268		403	122.8	346	200	1	6	9	130	0.58	0	0.02	0.03	0.375723		2	16	0.111111		19	200	0.095		3	62	0.0461538
156.5	47.7	0.342	-1.04		407	124.1	359	203	0	1	3	152	0.57	0	0	0.01	0.423398		3	16	0.157895		2	203	0.00985222		1	68	0.0144928
157.5	48	0.083	-0.437		411	125.3	383	200	0	3	12	168	0.52	0	0.01	0.03	0.438642		3	15	0.166667		1	200	0.005		2	94	0.0208333
158.5	48.3	0.207	-0.729		415	126.5	385	200	0	2	4	179	0.52	0	0.01	0.01	0.464935		2	18	0.1		1	200	0.005		3	113	0.0258621
159.5	48.6	0.016	-0.316		419	127.7	309	205	0	2	11	91	0.66	0	0.01	0.03	0.294498		4	18	0.181818		44	205	0.214634		1	51	0.0192308
160.5	48.9	-0.1	-0.494		423	128.9	420	198	0	7	31	184	0.47	0	0.02	0.07	0.438095		3	16	0.157895		8	198	0.040404		4	83	0.045977
161.5	49.2	0.229	0.129		427	130.1	319	202	0	1	11	105	0.63	0	0	0.03	0.329154		2	14	0.125		1	202	0.0049505		7	116	0.0569106
162.5	49.5	0.307	-1.539		431	131.4	326	203	0	2	29	92	0.62	0	0.01	0.09	0.282209		3	16	0.157895		0	203	0		3	105	0.0277778
163.5	49.8	0.23	-1.055		435	132.6	398	201	0	2	13	182	0.51	0	0.01	0.03	0.457286		1	18	0.0526316		1	201	0.00497512		1	111	0.00892857
164.5	50.1	0.056	1.844		439	133.8	262	203	0	1	5	53	0.78	0	0	0.02	0.20229		1	12	0.0769231		1	203	0.00492611		1	134	0.00740741
165.5	50.4	0.113	2.144		443	135	365	204	0	0	7	154	0.56	0	0	0.02	0.421918		2	16	0.111111		0	204	0			127	0
166.5	50.7	0.392	-1.2		447	136.2	400	197	0	1	19	183	0.49	0	0	0.05	0.4575		2	15	0.117647		0	197	0		4	91	0.0421053
167.5	51.1	-0.057	-0.349		451	137.5	1142	202	0	5	69	866	0.18	0	0	0.06	0.758319		2	15	0.117647		0	202	0		3	95	0.0306122
168.5	51.4	-1.382	-2.441		455	138.7	355	202	0	0	7	146	0.57	0	0	0.02	0.411268		3	15	0.166667		0	202	0		1	80	0.0123457
170.5	52	-1.555	-1.201		459	139.9	435	203	0	1	8	223	0.47	0	0	0.02	0.512644		3	13	0.1875		0	203	0		2	106	0.0185185
171.5	52.3	-0.191	0.197		463	141.1	476	205	0	1	18	252	0.43	0	0	0.04	0.529412		2	17	0.105263		0	205	0		1	70	0.0140845
172.5	52.6	-0.14	-1.488		467	142.3	313	207	0	2	6	98	0.66	0	0.01	0.02	0.313099		2	16	0.111111		0	207	0			77	0
173.5	52.9	-0.434	1.289		471	143.6	437	202	0	0	21	214	0.46	0	0	0.05	0.489703		3	18	0.142857		0	202	0		4	81	0.0470588
174.5	53.2	-0.557	-0.052		475	144.8	367	202	0	1	14	150	0.55	0	0	0.04	0.408719		1	17	0.0555556		0	202	0			67	0
175.5	53.5	-0.271	0.493		479	146	544	210	1	1	45	287	0.39	0	0	0.08	0.527574		2	20	0.0909091		0	210	0		1	127	0.0078125
176.5	53.8	-2.348	-0.863		483	147.2	486	204	0	0	20	262	0.42	0	0	0.04	0.539095		2	17	0.105263		0	204	0		2	103	0.0190476
178.5	54.4	-0.591	-1.876		487	148.4	984	202	0	2	17	763	0.21	0	0	0.02	0.775407		3	17	0.15		1	202	0.0049505		1	77	0.0128205
180.5	55	-0.037	-1.595		491	149.7	417	201	0	3	12	201	0.48	0	0.01	0.03	0.482014		0	14	0		0	201	0		1	78	0.0126582
181.5	55.3	0.246	0.396		495	150.9	594	199	0	0	17	378	0.34	0	0	0.03	0.636364		1	13	0.0714286		0	199	0		1	101	0.00980392
182.5	55.6	-0.13	-1.801		499	152.1	791	206	0	3	11	571	0.26	0	0	0.01	0.721871		1	15	0.0625		0	206	0		1	74	0.0133333
183.5	55.9	-0.111	0.59
184.5	56.2	-0.274	-1.859
185.5	56.5	0.193	-0.712
186.5	56.8	-0.465	-0.523
187.5	57.2	-1.419	-2.277
188.5	57.5	-0.285	-1.696
189.5	57.8	0.06	-1.649
190.5	58.1	-0.128	-0.543
191.5	58.4	-1.132	-2.489
192.5	58.7	-0.346	-1.936
193.5	59	0.097	-1.49
194.5	59.3	-0.061	-1.111
195.5	59.6	-0.118	-1.229
196.5	59.9	-1.025	-2.038
198.5	60.5	-0.358	0.81
199.5	60.8	-0.006	-1.709
200.5	61.1	-0.211	-0.621
201.5	61.4	0.055	-1.12
202.5	61.7	-0.145	-0.915
203.5	62	-0.806	-0.819
204.5	62.3	-0.464	-0.966
208.5	63.6	-0.612	-0.884
209.5	63.9	-0.228	-1.136
210.5	64.2	0.342	-0.518
211.5	64.5	-1.474	-2.063
213.5	65.1	-1.669	-0.615
214.5	65.4	-0.487	-0.735
215.5	65.7	0.065	-0.644
216.5	66	0.161	-0.543
217.5	66.3	-0.869	-2.139
218.5	66.6	0.126	-1.301
219.5	66.9	-0.137	-1.439
221.5	67.5	-0.775	-1.448
222.5	67.8	-0.42	-0.595
223.5	68.1	0.189	-0.667
224.5	68.4	-0.115	-1.355
225.5	68.7	-0.127	-1.213
226.5	69	-1.515	-1.347
227.5	69.3	-0.127	-0.09
228.5	69.6	0.09	-1.21
229.5	70	-0.157	-1.069
230.5	70.3	-0.512	1.115
231.5	70.6	-0.256	-0.273
232.5	70.9	-0.109	-1.668
233.5	71.2	-0.099	-1.923
234.5	71.5	-1.316	-2.001
235.5	71.8	-0.67	1.189
236.5	72.1	-0.653	-1.497
237.5	72.4	-0.454	-0.674
238.5	72.7	-0.6	-0.905
239.5	73	0.185	-0.909
240.5	73.3	-1.749	-0.728
241.5	73.6	-0.157	-0.447
242.5	73.9	0.064	-1.831
243.5	74.2	-0.344	-0.065
244.5	74.5	-0.849	-0.645
245.5	74.8	0.156	-0.876
246.5	75.1	0.005	-1.791
247.5	75.4	0.657	-1.015
248.5	75.7	-0.005	1.158
249.5	76	-0.048	-1.232
250.5	76.4	-1.046	-2.171
251.5	76.7	-0.884	-0.816
252.5	77	-0.674	-0.365
253.5	77.3	-1.231	-1.981
254.5	77.6	-0.948	-1.771
255.5	77.9	-0.813	-0.495
256.5	78.2	-0.917	-1.394
257.5	78.5	-1	-1.78
258.5	78.8	-1.384	-1.484
259.5	79.1	-1.865	-1.98
262.5	80	-2.161	-3.253
264.5	80.6	-2.348	-2.403
266.5	81.2	-2.943	-3.765
267.5	81.5	-0.726	-0.902
268.5	81.8	-1.173	-1.746
269.5	82.1	-1.972	-1.994
270.5	82.4	-2.672	-4.08
272.5	83.1	-2.998	-3.361
274.5	83.7	-3.986	-4.646
276.5	84.3	-2.527	-3.362
277.5	84.6	-1.159	-2.665
278.5	84.9	-3.788	-3.051
279.5	85.2	-10.478	-7.879
280.5	85.5	-1.516	-2.02
281.5	85.8	-1.66	-2.613
282.5	86.1	-0.719	-1.751
285.5	87	0.22	-1.32
286.5	87.3	0.338	-1.252
287.5	87.6	-0.772	-0.626
289.5	88.2	-0.011	-1.606
290.5	88.5	0.14	-1.183
291.5	88.8	-0.75	-1.815
292.5	89.2	-0.218	-0.978
293.5	89.5	-2.673	-1.137
294.5	89.8	-0.42	-1.062
295.5	90.1	-0.142	-0.097
296.5	90.4	-0.674	-2.001
297.5	90.7	0.425	-1.096
298.5	91	-0.724	-1.175
299.5	91.3	0.541	-0.962
300.5	91.6	0.244	-1.114
301.5	91.9	0.41	-0.929
302.5	92.2	-0.034	-1.537
303.5	92.5	1.149	-0.48
304.5	92.8	0.174	-1.296
305.5	93.1	0.376	-1.029
306.5	93.4	-0.106	-1.291
307.5	93.7	0.026	-1.065
308.5	94	-0.161	-1.298
309.5	94.3	-0.23	-1.288
310.5	94.6	-0.558	-0.832
311.5	94.9	0.312	-0.877
312.5	95.3	0.102	-1.339
313.5	95.6	0.299	-1.224
314.5	95.9	0.039	-1.293
315.5	96.2	0.429	-0.997
316.5	96.5	-0.024	-1.492
317.5	96.8	0.176	-1.265
318.5	97.1	0.048	-1.346
319.5	97.4	0.101	-1.228
320.5	97.7	0.308	-1.068
321.5	98	0.183	-1.304
322.5	98.3	0.179	-1.437
323.5	98.6	0.195	-1.276
324.5	98.9	-0.196	-2.057
325.5	99.2	-0.225	-2.275
326.5	99.5	-0.396	-2.434
327.5	99.8	-0.172	-1.98
328.5	100.1	0.006	-1.405
329.5	100.4	-0.299	-2.335
330.5	100.7	0.399	-1.141
331.5	101	0.518	-0.801
332.5	101.3	1.116	-0.989
333.5	101.7	0.662	-1.278
334.5	102	0.092	-1.658
335.5	102.3	0.365	-1.442
336.5	102.6	0.36	-1.689
337.5	102.9	0.505	-1.477
338.5	103.2	0.439	-1.239
339.5	103.5	0.305	-0.869
340.5	103.8	-0.041	-1.842
341.5	104.1	-0.007	-2.143
342.5	104.4	0.046	-1.563
343.5	104.7	-0.254	-1.668
344.5	105	0.106	-1.566
345.5	105.3	-0.124	-1.679
346.5	105.6	0.045	-1.52
347.5	105.9	-0.088	-1.431
348.5	106.2	0.569	-1.267
349.5	106.5	0.597	-1.298
350.5	106.8	0.173	-1.354
351.5	107.1	0.308	-0.971
352.5	107.4	1.001	-1.183
353.5	107.7	0.353	-1.385
354.5	108.1	0.121	-1.61
355.5	108.4	0.543	-1.113
356.5	108.7	0.671	-1.304
357.5	109	0.438	-1.177
358.5	109.3	0.015	-1.789
359.5	109.6	0.432	-0.885
360.5	109.9	0.251	-2.133
361.5	110.2	0.225	-1.882
362.5	110.5	0.01	-2.2
363.5	110.8	-0.076	-1.357
364.5	111.1	0.11	-1.489
365.5	111.4	0.259	-1.182
366.5	111.7	0.135	-2.368
367.5	112	0.43	-1.489
368.5	112.3	0.669	-1.379
369.5	112.6	0.482	-1.547
370.5	112.9	0.501	-1.384
371.5	113.2	0.317	-0.773
372.5	113.5	0.79	-1.278
373.5	113.8	0.356	-1.297
374.5	114.1	0.298	-1.294
375.5	114.5	0.294	-1.533
376.5	114.8	-0.008	-1.741
377.5	115.1	0.649	-1.513
378.5	115.4	0.298	-1.504
379.5	115.7	0.533	-0.959
380.5	116	0.528	-1.275
381.5	116.3	0.526	-1.322
382.5	116.6	0.533	-1.745
384.5	117.2	0.215	-1.928
385.5	117.5	0.586	-1.342
386.5	117.8	0.448	-1.391
387.5	118.1	0.626	-0.902
388.5	118.4	1.128	-0.995
389.5	118.7	0.521	-1.572
390.5	119	0.382	-1.692
391.5	119.3	0.984	-0.532
392.5	119.6	0.496	-1.402
393.5	119.9	0.475	-1.535
394.5	120.2	0.483	-1.586
396.5	120.9	1.05	-1.209
397.5	121.2	1.259	-1.137
398.5	121.5	0.96	-1.246
399.5	121.8	0.672	-1.168
400	121.9	0.358	-1.46
401	122.2	0.543	-1.233
402	122.5	0.527	-1.253
403	122.8	0.494	-1.137
404	123.1	0.588	-1.201
405	123.4	0.679	-1.109
406	123.7	0.576	-0.983
407	124.1	0.629	-1.024
408	124.4	0.645	-0.939
409	124.7	0.824	-0.977
410	125	0.639	-0.726
411	125.3	0.049	-1.96
412	125.6	0.217	-1.496
413	125.9	0.167	-1.397
414	126.2	0.316	-1.387
415	126.5	-0.121	-2.111
416	126.8	0.637	-1.037
417	127.1	-0.129	-2.154
418	127.4	0.58	-0.872
419	127.7	0.69	-0.912
420	128	0.476	-1.643
421	128.3	0.537	-2.1
422	128.6	0.695	-1.391
423	128.9	0.465	-1.088
424	129.2	0.975	-0.84
425	129.5	1.235	-0.784
426	129.8	0.572	-1.132
427	130.1	0.66	-1.133
428	130.5	0.302	-1.383
429	130.8	0.495	-1.616
430	131.1	0.42	-0.937
431	131.4	0.856	-1.168
432	131.7	0.521	-1.255
433	132	0.452	-1.274
434	132.3	-0.014	-2.572
435	132.6	-0.057	-2.406
436	132.9	0.418	-1.003
437	133.2	0.38	-1.287
438	133.5	0.471	-1.638
439	133.8	0.284	-1.949
440	134.1	0.737	-1.622
441	134.4	0.745	-1.77
442	134.7	0.68	-2.003
443	135	0.678	-1.424
444	135.3	0.713	-1.352
445	135.6	0.703	-1.437
446	135.9	0.546	-1.75
447	136.2	0.557	-1.801
448	136.6	0.738	-1.548
449	136.9	0.886	-1.41
450	137.2	0.9	-1.391
451	137.5	0.701	-0.998
452	137.8	0.82	-1.375
453	138.1	0.703	-1.456
454	138.4	0.606	-1.701
455	138.7	0.327	-2.19
456	139	0.389	-1.894
457	139.3	0.302	-1.958
458	139.6	0.065	-1.864
459	139.9	0.293	-1.652
460	140.2	0.453	-1.358
461	140.5	0.653	-1.139
462	140.8	0.734	-1.115
463	141.1	1.07	-1.169
464	141.4	0.786	-1.244
465	141.7	0.285	-1.324
466	142	0.148	-1.79
467	142.3	0.485	-2.476
468	142.6	0.325	-1.735
469	143	0.764	-1.291
470	143.3	0.624	-1.524
471	143.6	0.519	-1.347
472	143.9	0.605	-1.334
473	144.2	0.544	-1.825
474	144.5	0.392	-1.072
475	144.8	0.263	-1.156
476	145.1	0.377	-1.516
477	145.4	0.565	-1.294
478	145.7	0.483	-1.234
479	146	0.467	-1.322
480	146.3	0.427	-1.451
481	146.6	0.042	-2.303
482	146.9	-0.041	-2.314
483	147.2	-0.344	-0.784
484	147.5	-0.533	-2.25
485	147.8	-0.231	-1.795
486	148.1	0.107	-2.174
487	148.4	0.49	-2.533
488	148.7	-0.575	-1.893
489	149	-0.339	-1.781
490	149.4	0.148	-2.154
491	149.7	-0.715	-2.067
492	150	-0.557	-1.672
493	150.3	0.277	-0.212
494	150.6	-0.812	-1.499
495	150.9	-0.162	-2.532
496	151.2	-0.907	-2.933
497	151.5	0.513	-4.676
498	151.8	0.619	-3.565
499	152.1	-1.999	-1.638

## Sheet: Figure 3
Fine fraction (<20 µm) bulk stable isotope data for MGC. Note that “repeat” values are not shown in figured plots.					Benthic foraminifera (Uvigerina jacksonensis) stable isotope data for MGC. Legend: BGS – British Geological Survey; KCC – Center for Advanced Marine Core Research/Kochi Core Center.						X-ray fluorescence data of Ca, Si and Ca/Si ratio for MGC. Legend: Terr – terrigenous elements (Al, Fe, K, Ti); Techn. – Technique; HHA – Hand-held analyzer (unit: counts); PPP – Pressed powder pellet (unit: Wt%).										BIT Index, GDGT-derived OPTiMAL and BAYSPAR paleotemperatures for MGC.
Sample ID	Depth	δ13C (‰,VPDB)	δ18O (‰,VPDB)		Sample ID	Depth	δ18O	δ13C	Lab		Sample ID	Depth	Ca	Al	Fe	K	Ti	Terr/Ca	Techn.		Sample ID	Depth	BIT Index	OPTiMAL			BAYSPAR
MGC_	(m)				MGC_	(m)	(‰,VPDB)	(‰,VPDB)			MGC_	m									MGC_	(m)		Dnearest	SST	StDev	5th percentile confidence interval	95th percentile confidence interval
56.5	17.2	0.539	-0.736		62	18.9	-0.44	-0.29	KCC		40.315	12.288	3769	3304	24383	2198	5550	9.4	HHA		55	16.8	0.371	1.356	20.971	7.82	21.171	35.733
57.5	17.5	0.552	-0.396		64	19.5	-0.31	-0.2	KCC		40.3543	12.3	2543	3583	25852	2487	5745	14.81	HHA		55	16.8	0.501	1.088	21.232	7.313	19.841	33.855
58.5	17.8	-0.037	0.548		66	20.1	-0.33	-0.28	BGS		40.3937	12.312	2856	3366	24677	2225	5787	12.62	HHA		59	18	0.72	0.43	25.415	5.16
59.5	18.1	0.376	-0.166		66	20.1	-0.42	-0.24	KCC		40.4331	12.324	2424	3257	25045	2211	5211	14.74	HHA		67	20.4	0.674	1.502	20.414	8.019	22.976	38.17
62.5	19.1	0.374	-1.369		68	20.7	-0.32	0.02	KCC		40.4724	12.336	2548	3207	24783	2417	5492	14.09	HHA		71	21.6	0.727	0.988	23.294	7.26	24.67	40.612
63.5	19.4	0.675	-0.67		70	21.3	-0.36	0.01	KCC		40.5118	12.348	3098	2967	24385	2346	5061	11.22	HHA		75	22.9	0.636	0.813	25.757	6.023	22.18	36.965
64.5	19.7	0.731	-0.098		72	21.9	-0.19	0.18	KCC		40.5512	12.36	2649	2913	23817	2271	4822	12.77	HHA		79	24.1	0.664	0.436	25.915	4.992	22.976	37.944
65.5	20	0.325	-0.937		76	23.2	-0.61	0.02	KCC		40.5906	12.372	2423	2619	23004	1982	4928	13.43	HHA		83	25.3	0.705	1.246	21.669	7.853	21.45	35.957
66.5	20.3	-0.262	-0.163		82	25	-0.48	0.16	KCC		40.6299	12.384	2110	2800	22901	1973	5098	15.53	HHA		87	26.5	0.398	0.664	23.583	4.708	22.016	36.802
67.5	20.6	1.02	-1.507		84	25.6	-0.56	0.06	KCC		40.6693	12.396	2232	2629	22218	1903	5195	14.31	HHA		91	27.7	0.51	0.518	24.206	5.66	23.352	38.629
68.5	20.9	0.197	-0.693		88	26.8	-0.13	-0.03	BGS		40.7087	12.408	2120	2783	22394	1825	4948	15.07	HHA		95	29	0.55	0.853	24.223	6.633	23.481	38.811
69.5	21.2	0.232	-0.467		88	26.8	-0.25	0	KCC		40.748	12.42	2269	2831	22300	1971	4942	14.12	HHA		99	30.2	0.454	1.623	19.075	8.398	23.777	39.096
70.5	21.5	-0.41	-0.03		90	27.4	-0.37	0.09	KCC		40.7874	12.432	2211	2717	21834	1996	4960	14.25	HHA		103	31.4	0.603	0.304	25.106	4.862	23.167	38.424
72.5	22.1	0.893	-0.775		92	28	-1.46	-0.99	KCC		40.8268	12.444	2206	2551	21643	2059	4622	14	HHA		107	32.6	0.612	0.283	25.138	4.794	21.017	35.463
73.5	22.4	0.145	-0.031		92	28	-0.36	-0.14	KCC		40.8661	12.456	2266	2546	21133	1970	4771	13.42	HHA		111	33.8	0.581	0.446	24.228	5.378	22.83	37.812
74.5	22.7	0.267	-1.522		94	28.7	-0.29	-0.08	BGS		40.9055	12.468	2213	2522	21554	1845	4858	13.91	HHA		115	35.1	0.552	0.844	22.836	6.782	24.069	39.639
76.5	23.3	-0.079	-1.777		94	28.7	-0.45	0.1	KCC		40.9449	12.48	2239	2516	20852	1994	4790	13.47	HHA		119	36.3	0.556	1.344	21.036	7.978	23.086	38.211
77.5	23.6	0.184	0.592		96	29.3	-0.59	-0.42	KCC		40.9843	12.492	2322	2336	20195	1885	4628	12.51	HHA		123	37.5	0.509	0.691	22.991	6.287	24.528	40.169
78.5	23.9	-0.046	1.13		96	29.3	-0.27	0.09	KCC		41.0236	12.504	2452	2310	19454	1720	4666	11.48	HHA		131	39.9	0.483	0.792	25.716	5.862	22.153	36.983
80.5	24.5	-0.379	-0.97		98	29.9	-0.5	-0.01	KCC		41.063	12.516	2162	2126	19306	1827	4463	12.82	HHA		135	41.1	0.527	0.861	22.608	6.868	24.165	39.852
81.5	24.8	0.959	-1.218		100	30.5	-0.59	-0.44	KCC		41.1024	12.528	2288	1927	18338	1688	4038	11.36	HHA		139	42.4	0.642	1.066	21.078	7.536	21.369	35.841
82.5	25.1	0.611	-0.97		104	31.7	-0.44	-0.2	KCC		42.2362	12.8736	4862	4017	39855	4558	4828	10.95	HHA		143	43.6	0.447	1.396	17.187	8.165	24.351	39.96
84.5	25.8	0.066	-0.945		114	34.7	-0.48	-0.37	KCC		42.2756	12.8856	4833	3909	39985	4266	5141	11.03	HHA		147	44.8	0.408	1.36	21.508	7.826	23.403	38.547
85.5	26.1	-0.462	-0.585		114	34.7	-0.48	-0.1	KCC		42.315	12.8976	4492	3855	38143	4275	5013	11.42	HHA		151	46	0.518	1.352	21.484	7.815	23.158	38.305
88.5	27	0.334	-1.031		120	36.6	-0.64	0.02	KCC		42.3543	12.9096	4400	3438	35533	4124	5002	10.93	HHA		155	47.2	0.588	1.12	22.053	7.312	23.291	38.437
89.5	27.3	-0.022	0.156		122	37.2	-0.7	-0.17	KCC		42.3937	12.9216	4733	3599	35980	3990	4638	10.19	HHA		159.5	48.6	0.518	0.434	24.13	5.313	20.937	35.414
90.5	27.6	0.673	-0.805		124	37.8	-0.82	-0.12	KCC		42.4331	12.9336	5155	4094	37057	4040	5139	9.76	HHA		163	49.7	0.494	1.391	21.385	7.805	23.827	39.303
91.5	27.9	-0.262	-0.527		126	38.4	-0.67	-0.03	KCC		42.4724	12.9456	4417	3675	36511	4047	4775	11.1	HHA		167	50.9	0.395	0.976	21.592	6.928	23.251	38.429
92.5	28.2	0.417	-1.09		128	39	-0.77	0.05	KCC		42.5118	12.9576	4400	3360	37055	4139	4485	11.15	HHA		171	52.1	0.359	1.055	22.648	7.111	22.868	37.679
94.5	28.8	-0.443	-1.274		130	39.6	-0.47	-0.1	BGS		42.5512	12.9696	4718	3803	38237	4656	4760	10.91	HHA		175	53.3	0.441	0.514	23.589	5.615	22.305	37.181
96.5	29.4	0.96	-0.724		130	39.6	-0.71	0.02	KCC		42.5906	12.9816	4448	3507	35472	3962	4423	10.65	HHA		179	54.6	0.522	0.31	25.271	4.853	21.821	36.564
97.5	29.7	0.859	0.03		214	65.2	-0.52	-0.88	KCC		42.6299	12.9936	4216	3425	33466	3769	4411	10.69	HHA		187	57	0.255	0.588	23.62	5.882	22.108	36.875
98.5	30	0.498	-0.819		216	65.8	-0.71	-0.16	KCC		42.6693	13.0056	4406	3609	37006	3925	4584	11.15	HHA		191	58.2	0.468	1.376	21.407	7.781	21.742	36.47
99.5	30.3	0.312	-0.574		223	68	-0.62	-0.4	KCC		42.7087	13.0176	4475	3475	36632	3883	4289	10.79	HHA		199.5	60.8	0.614	0.575	25.834	5.384	21.468	35.947
100.5	30.6	0.223	-0.682		231	70.4	-0.7	-0.22	KCC		42.748	13.0296	4313	3498	34988	4081	4286	10.86	HHA		203	61.9	0.385	0.406	24.426	5.228	20.936	35.318
101.5	30.9	0.558	-0.019		247	75.3	-0.65	-0.2	KCC		42.7874	13.0416	3840	3216	32086	3815	4239	11.29	HHA		207	63.1	0.467	1.356	21.09	7.927	21.687	36.272
102.5	31.2	0.5	-0.717		255	77.7	-0.34	-0.14	KCC		42.8268	13.0536	3877	2952	31411	3541	3993	10.81	HHA		211	64.3	0.384	0.831	22.735	6.801	23.608	38.895
103.5	31.5	0.656	-0.236		263	80.2	-0.67	-0.25	KCC		44.2756	13.4952	4448	3682	33090	3866	5186	10.3	HHA		219	66.8	0.541	0.833	22.81	6.762	22.036	36.676
104.5	31.9	0.404	-0.842		287	87.5	-0.49	-0.73	KCC		44.315	13.5072	4105	3485	32107	3553	4976	10.75	HHA		227	69.2	0.416	1.205	20.117	7.65	22.397	37.219
105.5	32.2	0.56	-0.559		322	98.1	-0.85	-0.6	KCC		44.3543	13.5192	4082	3511	32988	3860	4719	11.04	HHA		235	71.6	0.556	0.488	24.615	5.521	22.368	37.131
106.5	32.5	0.675	-0.812		338	103	-0.62	-0.48	KCC		44.3937	13.5312	4113	3379	32590	3781	4704	10.81	HHA		243	74.1	0.482	1.199	21.055	7.565	20.945	35.438
107.5	32.8	0.539	-0.543		348	106.1	-0.85	-1.09	BGS		44.4331	13.5432	4105	3054	31883	3678	4341	10.46	HHA		251	76.5	0.806	2.711	15.778	8.675	21.441	35.985
108.5	33.1	0.463	-0.886		348	106.1	-0.7	-0.64	KCC		44.4724	13.5552	4441	3608	33007	3938	4675	10.18	HHA		267	81.4	0.476	1.084	21.027	7.573	22.667	37.679
109.5	33.4	0.31	-0.858								44.5118	13.5672	4218	3499	31735	3766	4261	10.26	HHA		275	83.8	0.471	1.523	21.185	7.951	22.547	37.5
110.5	33.7	0.892	-0.861								44.5512	13.5792	3972	3566	32227	3825	4692	11.16	HHA		283	86.3	0.466	1.324	21.398	7.738	21.261	35.693
111.5	34	1.133	-0.513								44.5906	13.5912	5431	3434	33953	4210	4524	8.49	HHA		291	88.7	0.471	1.299	21.588	7.778	25.636	41.643
112.5	34.3	0.656	0.29								44.6299	13.6032	4338	3388	34128	4038	4594	10.64	HHA		299	91.1	0.426	1.785	19.47	8.356	24.758	40.437
113.5	34.6	0.695	0.851								44.6693	13.6152	4015	3129	32072	3701	4570	10.83	HHA		307	93.6	0.311	1.054	21.184	7.179	22.843	37.851
114.5	34.9	0.464	1.592								44.7087	13.6272	3795	3051	30846	3369	4581	11.03	HHA		315	96	0.396	0.627	23.442	6.037	23.006	38.193
115.5	35.2	0.918	0.367								44.748	13.6392	3851	3127	31068	3468	4370	10.91	HHA		323	98.5	0.052	2.161	14.61	8.641	23.714	38.989
116.5	35.5	0.762	-0.342								44.7874	13.6512	3518	2685	28126	3234	4089	10.84	HHA		331	100.9	0.435	0.837	22.653	6.781	23.929	39.473
117.5	35.8	0.568	0.2								44.8268	13.6632	3020	1921	24318	2498	3428	10.65	HHA		335	102.1	0.444	1.338	22.201	7.691	25.879	42.238
118.5	36.1	0.476	-1.129								46.1969	14.0808	5676	3927	47876	7683	5828	11.51	HHA		339	103.3	0.383	1.347	20.899	7.82	23.785	39.201
119.5	36.4	0.449	-0.6								46.2362	14.0928	5502	3754	46527	7252	5748	11.5	HHA		343	104.5	0.422	1.569	12.618	8.32	24.657	40.362
120.5	36.7	0.153	-1.062								46.2756	14.1048	5841	4012	48105	7709	5883	11.25	HHA		347	105.8	0.412	2.021	18.104	8.491	21.713	36.377
121.5	37	0.469	-0.859								46.315	14.1168	5787	4026	49724	7915	6299	11.74	HHA		351	107	0.353	1.328	21.395	7.744	22.571	37.573
122.5	37.3	0.317	-0.995								46.3543	14.1288	5387	3776	47784	7596	5883	12.07	HHA		359	109.4	0.394	0.793	22.772	6.645	23.262	38.594
123.5	37.6	0.61	-0.502								46.3937	14.1408	5739	4335	49868	8613	6483	12.08	HHA		407	124.1	0.84	8.373	16.376	8.682	25.36	41.445
124.5	37.9	0.32	-0.81								46.4331	14.1528	5722	4199	49227	8131	6399	11.88	HHA		411	125.3	0.698	0.565	24.976	5.694	21.759	36.586
125.5	38.3	0.615	-0.36								46.4724	14.1648	5998	4373	49455	8647	6116	11.44	HHA		415	126.5	0.43	1.424	21.147	7.863	21.613	36.191
126.5	38.6	0.427	-0.986								46.5118	14.1768	5720	4346	49354	8312	6181	11.92	HHA		419	127.7	0.436	0.425	24.807	5.289	23.448	38.69
127.5	38.9	0.427	-0.385								46.5512	14.1888	5855	4281	48454	8078	6113	11.43	HHA		423	128.9	0.517	1.238	21.227	7.81	22.749	37.729
128.5	39.2	0.145	-0.958								46.5906	14.2008	6376	4565	50189	8604	6153	10.9	HHA		427	130.1	0.469	0.796	25.489	5.973	22.947	38.065
129.5	39.5	0.345	-0.542								46.6299	14.2128	6627	4531	51213	8441	6109	10.61	HHA		431	131.4	0.36	0.658	23.685	6.217	24.403	39.979
130.5	39.8	0.151	-0.946								46.6693	14.2248	6405	4413	49170	8563	6288	10.68	HHA		435	132.6	0.361	1.609	18.778	8.417	24.56	40.314
131.5	40.1	0.265	-0.547								46.7087	14.2368	6070	4416	47617	8111	6139	10.92	HHA		439	133.8	0.427	0.573	24.294	5.862	23.006	38.072
132.5	40.4	0.062	-0.893								46.748	14.2488	6238	4252	46685	8012	6039	10.42	HHA		443	135	0.439	0.875	24.626	5.942	23.894	39.293
133.5	40.7	-0.369	1.426								46.7874	14.2608	6450	4558	46838	8634	6628	10.33	HHA		447	136.2	0.483	0.722	23.365	6.456	24.987	40.815
134.5	41	0.207	-0.993								46.8268	14.2728	6269	4230	45003	8481	6400	10.23	HHA		451	137.5	0.38	1.127	21.882	6.72	23.184	38.324
135.5	41.3	-0.741	1.417								46.8661	14.2848	6630	3473	42870	7633	5861	9.03	HHA		459	139.9	0.416	0.692	24.943	6.028	23.26	38.423
136.5	41.6	0.298	-1.097								48.2362	14.7024	7355	3916	52438	7627	5751	9.48	HHA		463	141.1	0.486	0.716	23.592	6.433	26.145	42.597
137.5	41.9	-0.797	0.003								48.2756	14.7144	7062	4068	52105	7707	6065	9.9	HHA		467	142.3	0.449	0.768	22.939	6.563	24.146	39.572
138.5	42.2	0.148	-0.982								48.315	14.7264	6080	4200	52843	7689	5580	11.56	HHA		471	143.6	0.393	1.203	21.731	7.701	25.516	41.674
139.5	42.5	-0.556	-0.143								48.3543	14.7384	6208	3829	51822	7535	5751	11.1	HHA		475	144.8	0.45	1.238	21.934	7.694	24.995	40.894
140.5	42.8	0.145	-0.93								48.3937	14.7504	7767	3822	51629	7282	5861	8.83	HHA		479	146	0.422	1.422	21.218	7.842	22.693	37.729
141.5	43.1	-1.156	-2.06								48.4331	14.7624	6725	3916	52199	7394	5634	10.28	HHA		483	147.2	0.366	1.014	22.059	7.374	28.306	45.905
142.5	43.4	-1.421	-2.067								48.4724	14.7744	6193	4021	52620	7523	5826	11.3	HHA		487	148.4	0.305	0.817	22.991	6.8	23.181	38.224
144.5	44	-1.758	-1.964								48.5118	14.7864	6734	3814	51855	7423	5666	10.21	HHA		491	149.7	0.339	0.881	24.302	6.635	20.699	35.034
145.5	44.3	-1.054	-0.936								48.5512	14.7984	5946	4107	55183	8040	6035	12.34	HHA
146.5	44.7	-3.045	-2.088								48.5906	14.8104	5297	4305	55349	8027	6135	13.94	HHA
148.5	45.3	-0.556	-0.686								48.6299	14.8224	5554	4372	55618	8230	6394	13.43	HHA
149.5	45.6	-0.635	0.11								48.6693	14.8344	5899	4273	55992	7859	6209	12.6	HHA
150.5	45.9	0.465	0.235								48.7087	14.8464	5442	4115	52120	7562	5789	12.79	HHA
151.5	46.2	0.377	0.393								50.4331	15.372	3892	2188	37697	5088	4128	12.62	HHA
152.5	46.5	-0.095	-0.198								50.4724	15.384	3895	2183	38418	5218	4300	12.87	HHA
153.5	46.8	-0.117	0.986								50.5118	15.396	4127	2156	38622	5480	4217	12.23	HHA
154.5	47.1	0.417	-0.905								50.5512	15.408	3705	2217	39209	5376	4383	13.82	HHA
155.5	47.4	0.334	-0.268								50.5906	15.42	3638	2531	41644	6220	4686	15.14	HHA
156.5	47.7	0.342	-1.04								50.6299	15.432	3723	2540	40331	5824	4449	14.27	HHA
157.5	48	0.083	-0.437								50.6693	15.444	4023	2105	36570	4851	3855	11.78	HHA
158.5	48.3	0.207	-0.729								50.7087	15.456	3290	1692	35926	4438	3733	13.92	HHA
159.5	48.6	0.016	-0.316								50.748	15.468	2074	1455	33627	4017	3468	20.52	HHA
160.5	48.9	-0.1	-0.494								50.7874	15.48	1873	1487	33135	4012	3389	22.44	HHA
161.5	49.2	0.229	0.129								50.8268	15.492	2270	1544	33368	4114	3517	18.74	HHA
162.5	49.5	0.307	-1.539								50.8661	15.504	2000	1114	28208	3193	2965	17.74	HHA
163.5	49.8	0.23	-1.055								50.9055	15.516	1133	579	18811	2061	2194	20.87	HHA
164.5	50.1	0.056	1.844								52.1575	15.8976	17263	3902	48528	7551	5621	3.8	HHA
165.5	50.4	0.113	2.144								52.1969	15.9096	15482	3804	48229	7749	5850	4.24	HHA
166.5	50.7	0.392	-1.2								52.2362	15.9216	15666	3991	47322	7261	5203	4.07	HHA
167.5	51.1	-0.057	-0.349								52.2756	15.9336	14873	3645	45897	7255	5282	4.17	HHA
168.5	51.4	-1.382	-2.441								52.315	15.9456	16800	3880	48382	7436	5464	3.88	HHA
170.5	52	-1.555	-1.201								52.3543	15.9576	17188	3804	47815	7050	5451	3.73	HHA
171.5	52.3	-0.191	0.197								52.3937	15.9696	15632	3716	48227	6929	5449	4.11	HHA
172.5	52.6	-0.14	-1.488								52.4331	15.9816	14999	3487	46330	6757	5217	4.12	HHA
173.5	52.9	-0.434	1.289								52.4724	15.9936	15256	3267	45188	6539	5135	3.94	HHA
174.5	53.2	-0.557	-0.052								52.5118	16.0056	14563	3233	46415	6585	5066	4.21	HHA
175.5	53.5	-0.271	0.493								52.5512	16.0176	13820	3288	49304	6211	4976	4.61	HHA
176.5	53.8	-2.348	-0.863								52.5906	16.0296	13951	3037	48956	6187	4948	4.52	HHA
178.5	54.4	-0.591	-1.876								52.6299	16.0416	14293	3062	46249	6018	4644	4.2	HHA
180.5	55	-0.037	-1.595								52.6693	16.0536	16923	2792	42385	5761	4522	3.28	HHA
181.5	55.3	0.246	0.396								52.7087	16.0656	13321	1782	31176	3557	3092	2.97	HHA
182.5	55.6	-0.13	-1.801								52.748	16.0776	10433	646	18186	1599	2008	2.15	HHA
183.5	55.9	-0.111	0.59								54.1575	16.5072	7762	1197	24491	3005	3230	4.11	HHA
184.5	56.2	-0.274	-1.859								54.1969	16.5192	6702	1428	26641	3655	3375	5.24	HHA
185.5	56.5	0.193	-0.712								54.2362	16.5312	5560	1635	28136	3816	3769	6.72	HHA
186.5	56.8	-0.465	-0.523								54.2756	16.5432	5795	1623	29611	4052	3527	6.7	HHA
187.5	57.2	-1.419	-2.277								54.315	16.5552	5849	1593	28962	4243	3499	6.55	HHA
188.5	57.5	-0.285	-1.696								54.3543	16.5672	5544	1394	26328	3751	3155	6.25	HHA
189.5	57.8	0.06	-1.649								54.3937	16.5792	5419	1458	28074	3730	3393	6.76	HHA
190.5	58.1	-0.128	-0.543								54.4331	16.5912	5617	1450	28415	3875	3313	6.6	HHA
191.5	58.4	-1.132	-2.489								54.4724	16.6032	4988	1513	28767	4011	3495	7.58	HHA
192.5	58.7	-0.346	-1.936								54.5118	16.6152	5570	1548	30065	3925	3340	6.98	HHA
193.5	59	0.097	-1.49								54.5512	16.6272	6541	1666	30393	4194	3806	6.12	HHA
194.5	59.3	-0.061	-1.111								54.5906	16.6392	7317	1763	31384	4539	3822	5.67	HHA
195.5	59.6	-0.118	-1.229								54.6299	16.6512	6962	1706	30073	3907	3562	5.64	HHA
196.5	59.9	-1.025	-2.038								54.6693	16.6632	5050	1290	23871	3092	3094	6.21	HHA
198.5	60.5	-0.358	0.81								54.7087	16.6752	5697	1642	30413	4540	3787	7.09	HHA
199.5	60.8	-0.006	-1.709								54.748	16.6872	5583	1743	30972	4586	3929	7.38	HHA
200.5	61.1	-0.211	-0.621								54.7874	16.6992	5318	1854	33523	4952	3954	8.33	HHA
201.5	61.4	0.055	-1.12								54.8268	16.7112	5243	1988	34564	5195	4327	8.79	HHA
202.5	61.7	-0.145	-0.915								54.8661	16.7232	5500	2151	35084	5171	4040	8.44	HHA
203.5	62	-0.806	-0.819								56.1575	17.1168	17706	4629	50935	8903	6014	3.98	HHA
204.5	62.3	-0.464	-0.966								56.1969	17.1288	17371	4610	50229	8499	5679	3.97	HHA
208.5	63.6	-0.612	-0.884								56.2362	17.1408	17627	4459	50086	8372	5754	3.9	HHA
209.5	63.9	-0.228	-1.136								56.2756	17.1528	18061	4346	50556	8511	6208	3.85	HHA
210.5	64.2	0.342	-0.518								56.315	17.1648	16429	4725	50569	8260	6180	4.24	HHA
211.5	64.5	-1.474	-2.063								56.3543	17.1768	16411	4642	50344	8324	6044	4.23	HHA
213.5	65.1	-1.669	-0.615								56.3937	17.1888	15831	4385	50184	8587	5947	4.37	HHA
214.5	65.4	-0.487	-0.735								56.4331	17.2008	15592	4502	49941	8379	5762	4.4	HHA
215.5	65.7	0.065	-0.644								56.4724	17.2128	15864	4174	48592	7841	5395	4.16	HHA
216.5	66	0.161	-0.543								56.5118	17.2248	14755	4158	47570	7785	5329	4.39	HHA
217.5	66.3	-0.869	-2.139								56.5512	17.2368	14419	4177	46610	7664	5586	4.44	HHA
218.5	66.6	0.126	-1.301								56.5906	17.2488	13586	3872	45407	7511	5160	4.56	HHA
219.5	66.9	-0.137	-1.439								56.6299	17.2608	11732	3316	42200	6479	4885	4.85	HHA
221.5	67.5	-0.775	-1.448								56.6693	17.2728	13028	3352	42080	6665	4975	4.38	HHA
222.5	67.8	-0.42	-0.595								56.7087	17.2848	11117	2687	38382	5940	4281	4.61	HHA
223.5	68.1	0.189	-0.667								58.1181	17.7144	26406	4811	50219	8195	5703	2.61	HHA
224.5	68.4	-0.115	-1.355								58.1575	17.7264	25404	4782	50351	8334	5708	2.72	HHA
225.5	68.7	-0.127	-1.213								58.1969	17.7384	27924	4927	51305	8436	6044	2.53	HHA
226.5	69	-1.515	-1.347								58.2362	17.7504	28590	4986	52690	8544	5793	2.52	HHA
227.5	69.3	-0.127	-0.09								58.2756	17.7624	30202	4811	51865	8585	5861	2.35	HHA
228.5	69.6	0.09	-1.21								58.315	17.7744	30831	4831	51955	8521	5841	2.31	HHA
229.5	70	-0.157	-1.069								58.3543	17.7864	29372	4695	50814	8645	5702	2.38	HHA
230.5	70.3	-0.512	1.115								58.3937	17.7984	28451	4978	51624	8625	5908	2.5	HHA
231.5	70.6	-0.256	-0.273								58.4331	17.8104	29859	4903	52500	8552	5954	2.41	HHA
232.5	70.9	-0.109	-1.668								58.4724	17.8224	28397	4913	53468	8953	5952	2.58	HHA
233.5	71.2	-0.099	-1.923								58.5118	17.8344	26644	4661	53712	8627	5798	2.73	HHA
234.5	71.5	-1.316	-2.001								58.5512	17.8464	27300	4940	54866	8844	5804	2.73	HHA
235.5	71.8	-0.67	1.189								58.5906	17.8584	26865	5112	54452	8819	5997	2.77	HHA
236.5	72.1	-0.653	-1.497								58.6299	17.8704	27732	4909	53721	8767	6087	2.65	HHA
237.5	72.4	-0.454	-0.674								58.6693	17.8824	28019	5065	52188	8526	6290	2.57	HHA
238.5	72.7	-0.6	-0.905								58.7087	17.8944	24329	4619	48130	8374	5812	2.75	HHA
239.5	73	0.185	-0.909								60.2756	18.372	29709	3563	44003	6887	4987	2	HHA
240.5	73.3	-1.749	-0.728								60.315	18.384	31402	3823	44756	7314	4959	1.94	HHA
241.5	73.6	-0.157	-0.447								60.3543	18.396	31527	3982	44742	7130	5222	1.94	HHA
242.5	73.9	0.064	-1.831								60.3937	18.408	31534	3880	44455	7121	5191	1.92	HHA
243.5	74.2	-0.344	-0.065								60.4331	18.42	31451	4136	45720	7503	5342	1.99	HHA
244.5	74.5	-0.849	-0.645								60.4724	18.432	30804	4151	44778	7246	5121	1.99	HHA
245.5	74.8	0.156	-0.876								60.5118	18.444	31188	4103	45190	7410	5234	1.99	HHA
246.5	75.1	0.005	-1.791								60.5512	18.456	30102	4013	44356	7425	5051	2.02	HHA
247.5	75.4	0.657	-1.015								60.5906	18.468	29573	3776	44736	7304	4830	2.05	HHA
248.5	75.7	-0.005	1.158								60.6299	18.48	29804	3617	44448	6844	4874	2.01	HHA
249.5	76	-0.048	-1.232								60.6693	18.492	26895	3282	41645	6461	4544	2.08	HHA
250.5	76.4	-1.046	-2.171								60.7087	18.504	22717	2784	36743	5342	3905	2.15	HHA
251.5	76.7	-0.884	-0.816								62.0787	18.9216	42554	4109	43158	7428	5180	1.41	HHA
252.5	77	-0.674	-0.365								62.1181	18.9336	42267	3848	43751	7626	4900	1.42	HHA
253.5	77.3	-1.231	-1.981								62.1575	18.9456	42001	3910	42932	7365	5003	1.41	HHA
254.5	77.6	-0.948	-1.771								62.1969	18.9576	40911	3651	42499	7174	4723	1.42	HHA
255.5	77.9	-0.813	-0.495								62.2362	18.9696	41009	3397	40626	6769	4621	1.35	HHA
256.5	78.2	-0.917	-1.394								62.2756	18.9816	38208	3321	38603	6148	4375	1.37	HHA
257.5	78.5	-1	-1.78								62.315	18.9936	40329	3311	40390	6274	4473	1.35	HHA
258.5	78.8	-1.384	-1.484								62.3543	19.0056	41335	3494	39928	6238	4430	1.31	HHA
259.5	79.1	-1.865	-1.98								62.3937	19.0176	40136	3305	39153	6594	4420	1.33	HHA
262.5	80	-2.161	-3.253								62.4331	19.0296	39489	3227	37938	6250	4221	1.31	HHA
264.5	80.6	-2.348	-2.403								62.4724	19.0416	39528	3020	37964	6035	4507	1.3	HHA
266.5	81.2	-2.943	-3.765								62.5118	19.0536	39383	2865	36798	5933	4099	1.26	HHA
267.5	81.5	-0.726	-0.902								62.5512	19.0656	38995	2763	36227	5640	4059	1.25	HHA
268.5	81.8	-1.173	-1.746								64.1181	19.5432	47630	2666	34281	5263	3969	0.97	HHA
269.5	82.1	-1.972	-1.994								64.1575	19.5552	47175	2736	35787	5381	3883	1.01	HHA
270.5	82.4	-2.672	-4.08								64.1969	19.5672	50791	3151	34713	5602	3905	0.93	HHA
272.5	83.1	-2.998	-3.361								64.2362	19.5792	56703	3416	37455	6339	4292	0.91	HHA
274.5	83.7	-3.986	-4.646								64.2756	19.5912	55953	3778	39381	6821	4516	0.97	HHA
276.5	84.3	-2.527	-3.362								64.315	19.6032	54936	4007	40475	6905	4643	1.02	HHA
277.5	84.6	-1.159	-2.665								64.3543	19.6152	54736	4043	44399	7368	4846	1.11	HHA
278.5	84.9	-3.788	-3.051								64.3937	19.6272	56841	4304	45332	8004	5303	1.11	HHA
279.5	85.2	-10.478	-7.879								64.4331	19.6392	58147	4126	41606	7383	4769	1	HHA
280.5	85.5	-1.516	-2.02								64.4724	19.6512	67815	4117	37891	6779	4355	0.78	HHA
281.5	85.8	-1.66	-2.613								64.5118	19.6632	63712	3912	38011	7104	4559	0.84	HHA
282.5	86.1	-0.719	-1.751								66.2362	20.1888	70352	3786	36352	6586	4068	0.72	HHA
285.5	87	0.22	-1.32								66.2756	20.2008	66210	3595	33790	6112	4148	0.72	HHA
286.5	87.3	0.338	-1.252								66.315	20.2128	73610	3868	39414	6982	4361	0.74	HHA
287.5	87.6	-0.772	-0.626								66.3543	20.2248	71396	4111	38519	7018	4163	0.75	HHA
289.5	88.2	-0.011	-1.606								66.3937	20.2368	71196	3902	38798	6777	4413	0.76	HHA
290.5	88.5	0.14	-1.183								66.4331	20.2488	72291	4151	38644	6685	4372	0.74	HHA
291.5	88.8	-0.75	-1.815								66.4724	20.2608	72061	4010	39016	7178	4485	0.76	HHA
292.5	89.2	-0.218	-0.978								66.5118	20.2728	70400	4198	39613	6693	4753	0.78	HHA
293.5	89.5	-2.673	-1.137								66.5512	20.2848	69633	3902	37642	6603	4421	0.75	HHA
294.5	89.8	-0.42	-1.062								66.5906	20.2968	69369	3789	36390	6644	4340	0.74	HHA
295.5	90.1	-0.142	-0.097								66.6299	20.3088	72473	3750	36468	6534	4147	0.7	HHA
296.5	90.4	-0.674	-2.001								66.6693	20.3208	63255	3137	32653	5599	3673	0.71	HHA
297.5	90.7	0.425	-1.096								66.7087	20.3328	53166	1964	27489	4028	3031	0.69	HHA
298.5	91	-0.724	-1.175								66.748	20.3448	52388	1922	25317	3679	2742	0.64	HHA
299.5	91.3	0.541	-0.962								66.7874	20.3568	47613	1640	23003	3189	2596	0.64	HHA
300.5	91.6	0.244	-1.114								68.0787	20.7504	67680	1365	18129	3506	2388	0.38	HHA
301.5	91.9	0.41	-0.929								68.1181	20.7624	65380	1317	19093	3334	2332	0.4	HHA
302.5	92.2	-0.034	-1.537								68.1575	20.7744	68299	1589	19272	3553	2251	0.39	HHA
303.5	92.5	1.149	-0.48								68.1969	20.7864	65314	1551	19433	3755	2451	0.42	HHA
304.5	92.8	0.174	-1.296								68.2362	20.7984	57866	1240	19253	3018	2264	0.45	HHA
305.5	93.1	0.376	-1.029								68.2756	20.8104	64504	1521	19553	3650	2459	0.42	HHA
306.5	93.4	-0.106	-1.291								68.315	20.8224	74868	1672	20133	3913	2334	0.37	HHA
307.5	93.7	0.026	-1.065								68.3543	20.8344	76491	1885	21265	4096	2647	0.39	HHA
308.5	94	-0.161	-1.298								68.3937	20.8464	74705	1820	21818	3907	2359	0.4	HHA
309.5	94.3	-0.23	-1.288								68.4331	20.8584	70688	1790	22481	4202	2615	0.44	HHA
310.5	94.6	-0.558	-0.832								68.4724	20.8704	72022	1951	22677	4187	2832	0.44	HHA
311.5	94.9	0.312	-0.877								68.5118	20.8824	75587	1831	22128	4263	2718	0.41	HHA
312.5	95.3	0.102	-1.339								68.5512	20.8944	75374	1949	21754	4284	2975	0.41	HHA
313.5	95.6	0.299	-1.224								68.5906	20.9064	76939	1720	20639	4283	2372	0.38	HHA
314.5	95.9	0.039	-1.293								68.6299	20.9184	76157	1809	21784	4157	2565	0.4	HHA
315.5	96.2	0.429	-0.997								68.6693	20.9304	75897	1884	23393	4282	2699	0.43	HHA
316.5	96.5	-0.024	-1.492								68.7087	20.9424	75639	1877	22424	4428	2777	0.42	HHA
317.5	96.8	0.176	-1.265								68.748	20.9544	69441	1777	20709	3809	2393	0.41	HHA
318.5	97.1	0.048	-1.346								70.1969	21.396	52328	4375	36972	8292	4673	1.04	HHA
319.5	97.4	0.101	-1.228								70.2362	21.408	51566	4292	36763	8353	4862	1.05	HHA
320.5	97.7	0.308	-1.068								70.2756	21.42	48784	4075	36402	8013	4483	1.09	HHA
321.5	98	0.183	-1.304								70.315	21.432	50588	3942	36160	8077	5029	1.05	HHA
322.5	98.3	0.179	-1.437								70.3543	21.444	54605	3838	35297	7754	4476	0.94	HHA
323.5	98.6	0.195	-1.276								70.3937	21.456	56485	3469	34181	7322	4509	0.88	HHA
324.5	98.9	-0.196	-2.057								70.4331	21.468	70236	3634	35020	7354	4113	0.71	HHA
325.5	99.2	-0.225	-2.275								70.4724	21.48	76238	3414	34459	7434	3690	0.64	HHA
326.5	99.5	-0.396	-2.434								70.5118	21.492	83732	3531	34996	7256	4077	0.6	HHA
327.5	99.8	-0.172	-1.98								70.5512	21.504	82325	3674	33362	6854	4048	0.58	HHA
328.5	100.1	0.006	-1.405								70.5906	21.516	76735	3587	34129	7048	4114	0.64	HHA
329.5	100.4	-0.299	-2.335								70.6299	21.528	56806	3192	30565	6195	3708	0.77	HHA
330.5	100.7	0.399	-1.141								70.6693	21.54	47265	3046	28732	5982	3794	0.88	HHA
331.5	101	0.518	-0.801								70.7087	21.552	57411	2907	28269	6341	3810	0.72	HHA
332.5	101.3	1.116	-0.989								70.748	21.564	55099	2283	26024	5566	3122	0.67	HHA
333.5	101.7	0.662	-1.278								70.7874	21.576	58298	2247	25361	5229	2831	0.61	HHA
334.5	102	0.092	-1.658								70.8268	21.588	56531	2219	24952	5412	2899	0.63	HHA
335.5	102.3	0.365	-1.442								70.8661	21.6	50811	1965	23231	4684	3216	0.65	HHA
336.5	102.6	0.36	-1.689								70.9055	21.612	43906	1547	20763	4363	2576	0.67	HHA
337.5	102.9	0.505	-1.477								70.9449	21.624	40032	1380	19410	3965	2768	0.69	HHA
338.5	103.2	0.439	-1.239								70.9843	21.636	36561	1160	18310	3344	2904	0.7	HHA
339.5	103.5	0.305	-0.869								72.0394	21.9576	9764	1607	22320	4792	3122	3.26	HHA
340.5	103.8	-0.041	-1.842								72.0787	21.9696	7462	1103	17197	4195	2785	3.39	HHA
341.5	104.1	-0.007	-2.143								72.1181	21.9816	7410	859	15334	3734	2480	3.02	HHA
342.5	104.4	0.046	-1.563								72.1575	21.9936	8386	662	13115	2739	1860	2.19	HHA
343.5	104.7	-0.254	-1.668								72.1969	22.0056	8695	574	9585	2283	1746	1.63	HHA
344.5	105	0.106	-1.566								72.2362	22.0176	7904	546	9734	2012	1776	1.78	HHA
345.5	105.3	-0.124	-1.679								74.0394	22.5672	24198	843	16145	2563	2034	0.89	HHA
346.5	105.6	0.045	-1.52								74.0787	22.5792	23123	825	15193	2348	1684	0.87	HHA
347.5	105.9	-0.088	-1.431								74.1181	22.5912	16473	685	14419	1886	1690	1.13	HHA
348.5	106.2	0.569	-1.267								74.1575	22.6032	12984	652	14962	1867	1549	1.47	HHA
349.5	106.5	0.597	-1.298								74.1969	22.6152	11565	622	15146	1916	1614	1.67	HHA
350.5	106.8	0.173	-1.354								74.2362	22.6272	9392	496	13926	1808	1782	1.92	HHA
351.5	107.1	0.308	-0.971								74.2756	22.6392	7737	481	12088	1172	1586	1.98	HHA
352.5	107.4	1.001	-1.183								74.315	22.6512	8676	407	10055	1011	1129	1.45	HHA
353.5	107.7	0.353	-1.385								76.1181	23.2008	16890	3057	40265	7174	4292	3.24	HHA
354.5	108.1	0.121	-1.61								76.1575	23.2128	17900	3413	40879	7385	4154	3.12	HHA
355.5	108.4	0.543	-1.113								76.1969	23.2248	18429	4039	45036	8616	4746	3.39	HHA
356.5	108.7	0.671	-1.304								76.2362	23.2368	18706	4111	44658	8812	4672	3.33	HHA
357.5	109	0.438	-1.177								76.2756	23.2488	21506	4248	46538	8954	5004	3.01	HHA
358.5	109.3	0.015	-1.789								76.315	23.2608	22715	4420	46428	9157	5186	2.87	HHA
359.5	109.6	0.432	-0.885								76.3543	23.2728	18429	2963	39465	6594	4115	2.88	HHA
360.5	109.9	0.251	-2.133								76.3937	23.2848	9795	1143	21531	2891	2278	2.84	HHA
361.5	110.2	0.225	-1.882								76.4331	23.2968	8235	587	15409	2027	1802	2.41	HHA
362.5	110.5	0.01	-2.2								76.4724	23.3088	6700	471	12206	1560	1624	2.37	HHA
363.5	110.8	-0.076	-1.357								76.5118	23.3208	5650	424	10105	970	1302	2.27	HHA
364.5	111.1	0.11	-1.489								76.5512	23.3328	11887	1400	21389	3628	2473	2.43	HHA
365.5	111.4	0.259	-1.182								76.5906	23.3448	18178	2687	35610	6209	3984	2.67	HHA
366.5	111.7	0.135	-2.368								76.6299	23.3568	19964	3327	40830	7356	4341	2.8	HHA
367.5	112	0.43	-1.489								76.6693	23.3688	19501	3186	40039	6657	4037	2.76	HHA
368.5	112.3	0.669	-1.379								76.7087	23.3808	21138	3427	42339	7534	4454	2.73	HHA
369.5	112.6	0.482	-1.547								76.748	23.3928	23113	3315	42479	7381	4701	2.5	HHA
370.5	112.9	0.501	-1.384								76.7874	23.4048	21780	3349	41316	7452	4451	2.6	HHA
371.5	113.2	0.317	-0.773								76.8268	23.4168	16817	2086	32078	4870	3400	2.52	HHA
372.5	113.5	0.79	-1.278								76.8661	23.4288	7686	576	14445	1587	1584	2.37	HHA
373.5	113.8	0.356	-1.297								78.0787	23.7984	18708	2801	37941	6287	4168	2.74	HHA
374.5	114.1	0.298	-1.294								78.1181	23.8104	22312	3012	39380	6564	4188	2.38	HHA
375.5	114.5	0.294	-1.533								78.1575	23.8224	23151	3370	41385	7547	4404	2.45	HHA
376.5	114.8	-0.008	-1.741								78.1969	23.8344	20710	3416	43704	7554	4803	2.87	HHA
377.5	115.1	0.649	-1.513								78.2362	23.8464	20676	3507	43531	7764	4932	2.89	HHA
378.5	115.4	0.298	-1.504								78.2756	23.8584	22205	3595	43958	7547	4813	2.7	HHA
379.5	115.7	0.533	-0.959								78.315	23.8704	22800	3575	44825	7376	4611	2.65	HHA
380.5	116	0.528	-1.275								78.3543	23.8824	24198	3138	43702	7409	4457	2.43	HHA
381.5	116.3	0.526	-1.322								80.0787	24.408	11380	1429	25451	3680	2745	2.93	HHA
382.5	116.6	0.533	-1.745								80.1181	24.42	13333	1679	28843	4328	3155	2.85	HHA
384.5	117.2	0.215	-1.928								80.1575	24.432	15430	1885	30763	4639	3314	2.63	HHA
385.5	117.5	0.586	-1.342								80.1969	24.444	16589	1859	31514	4585	3567	2.5	HHA
386.5	117.8	0.448	-1.391								80.2362	24.456	19922	2107	33226	4988	3588	2.2	HHA
387.5	118.1	0.626	-0.902								80.2756	24.468	20728	2207	34450	5447	3787	2.21	HHA
388.5	118.4	1.128	-0.995								80.315	24.48	21010	2185	35323	5266	3804	2.22	HHA
389.5	118.7	0.521	-1.572								80.3543	24.492	21122	2233	35845	5579	3702	2.24	HHA
390.5	119	0.382	-1.692								80.3937	24.504	19982	2453	36188	5765	3799	2.41	HHA
391.5	119.3	0.984	-0.532								80.4331	24.516	19531	2427	36675	5788	4219	2.51	HHA
392.5	119.6	0.496	-1.402								80.4724	24.528	17294	2339	35081	5437	3810	2.7	HHA
393.5	119.9	0.475	-1.535								80.5118	24.54	15916	2226	34059	5200	3456	2.82	HHA
394.5	120.2	0.483	-1.586								80.5512	24.552	14032	1711	29837	4179	3219	2.78	HHA
396.5	120.9	1.05	-1.209								80.5906	24.564	15281	1698	29125	4095	3150	2.49	HHA
397.5	121.2	1.259	-1.137								82.4331	25.1256	33859	927	17035	1864	1720	0.64	HHA
398.5	121.5	0.96	-1.246								82.4724	25.1376	52461	1944	28259	4283	3020	0.71	HHA
399.5	121.8	0.672	-1.168								82.5118	25.1496	63187	2736	32558	5374	3315	0.7	HHA
400	121.9	0.358	-1.46								82.5512	25.1616	63336	3633	38440	6610	4467	0.84	HHA
401	122.2	0.543	-1.233								82.5906	25.1736	62689	3791	42898	7609	4526	0.94	HHA
402	122.5	0.527	-1.253								82.6299	25.1856	67764	3926	43164	7818	4553	0.88	HHA
403	122.8	0.494	-1.137								82.6693	25.1976	65945	4048	43214	7933	4585	0.91	HHA
404	123.1	0.588	-1.201								82.7087	25.2096	72983	4250	44502	7844	4622	0.84	HHA
405	123.4	0.679	-1.109								82.748	25.2216	76432	4341	45133	8395	4798	0.82	HHA
406	123.7	0.576	-0.983								82.7874	25.2336	71162	4300	45887	8741	5067	0.9	HHA
407	124.1	0.629	-1.024								82.8268	25.2456	64264	4456	47241	8458	5335	1.02	HHA
408	124.4	0.645	-0.939								82.8661	25.2576	61757	4665	48451	8522	5158	1.08	HHA
409	124.7	0.824	-0.977								82.9055	25.2696	61167	4305	45911	8439	5041	1.04	HHA
410	125	0.639	-0.726								82.9449	25.2816	70167	3347	37964	6626	4329	0.74	HHA
411	125.3	0.049	-1.96								82.9843	25.2936	84083	3667	38432	7065	4131	0.63	HHA
412	125.6	0.217	-1.496								83.0236	25.3056	84078	3992	41831	7448	4798	0.69	HHA
413	125.9	0.167	-1.397								83.063	25.3176	83095	3776	39447	7215	4631	0.66	HHA
414	126.2	0.316	-1.387								83.1024	25.3296	78239	3987	40496	7633	4970	0.73	HHA
415	126.5	-0.121	-2.111								83.1417	25.3416	77423	4078	40957	7996	4726	0.75	HHA
416	126.8	0.637	-1.037								83.1811	25.3536	80630	3946	41010	7406	4378	0.7	HHA
417	127.1	-0.129	-2.154								83.2205	25.3656	76973	4105	41016	7678	5085	0.75	HHA
418	127.4	0.58	-0.872								83.2598	25.3776	83812	4060	40174	7452	4308	0.67	HHA
419	127.7	0.69	-0.912								83.2992	25.3896	69013	3964	40427	7185	4348	0.81	HHA
420	128	0.476	-1.643								83.3386	25.4016	52510	2989	34652	5636	3464	0.89	HHA
421	128.3	0.537	-2.1								83.378	25.4136	52288	3016	34607	5612	3698	0.9	HHA
422	128.6	0.695	-1.391								83.4173	25.4256	61952	3815	42404	7630	4436	0.94	HHA
423	128.9	0.465	-1.088								84.4331	25.7352	35805	1701	25484	3259	2557	0.92	HHA
424	129.2	0.975	-0.84								84.4724	25.7472	45905	2538	34440	5005	3528	0.99	HHA
425	129.5	1.235	-0.784								84.5118	25.7592	47294	2744	36487	5626	3800	1.03	HHA
426	129.8	0.572	-1.132								84.5512	25.7712	46922	2884	39285	5838	3872	1.11	HHA
427	130.1	0.66	-1.133								84.5906	25.7832	46441	3012	38474	6034	4038	1.11	HHA
428	130.5	0.302	-1.383								84.6299	25.7952	53801	2718	37400	5868	3629	0.92	HHA
429	130.8	0.495	-1.616								84.6693	25.8072	58173	2676	35356	5630	3695	0.81	HHA
430	131.1	0.42	-0.937								84.7087	25.8192	57373	2844	35143	5436	3731	0.82	HHA
431	131.4	0.856	-1.168								84.748	25.8312	51215	2791	35751	5744	3709	0.94	HHA
432	131.7	0.521	-1.255								84.7874	25.8432	51481	2858	36033	5625	3969	0.94	HHA
433	132	0.452	-1.274								84.8268	25.8552	50355	2851	36552	6068	3644	0.98	HHA
434	132.3	-0.014	-2.572								84.8661	25.8672	49996	2671	35406	5871	3618	0.95	HHA
435	132.6	-0.057	-2.406								84.9055	25.8792	49659	2736	36208	5518	3414	0.96	HHA
436	132.9	0.418	-1.003								84.9449	25.8912	50452	2643	36041	5548	3658	0.95	HHA
437	133.2	0.38	-1.287								84.9843	25.9032	48687	2478	35583	5212	3538	0.96	HHA
438	133.5	0.471	-1.638								85.0236	25.9152	48630	2384	33556	4976	3437	0.91	HHA
439	133.8	0.284	-1.949								86.2362	26.2848	24007	1135	17794	2191	1851	0.96	HHA
440	134.1	0.737	-1.622								86.2756	26.2968	30542	2098	26032	3837	2577	1.13	HHA
441	134.4	0.745	-1.77								86.315	26.3088	50599	3351	38245	6152	3620	1.02	HHA
442	134.7	0.68	-2.003								86.3543	26.3208	55008	3279	39475	6472	4048	0.97	HHA
443	135	0.678	-1.424								88.315	26.9184	48388	1468	21083	2811	1859	0.56	HHA
444	135.3	0.713	-1.352								88.3543	26.9304	53671	3213	36609	6297	3764	0.93	HHA
445	135.6	0.703	-1.437								88.3937	26.9424	57896	3860	45569	7875	4711	1.07	HHA
446	135.9	0.546	-1.75								88.4331	26.9544	61257	4045	45370	7533	4753	1.01	HHA
447	136.2	0.557	-1.801								88.4724	26.9664	53790	4073	47859	7848	4621	1.2	HHA
448	136.6	0.738	-1.548								88.5118	26.9784	56141	4113	47588	8461	4814	1.16	HHA
449	136.9	0.886	-1.41								88.5512	26.9904	55579	4085	46390	8433	4621	1.14	HHA
450	137.2	0.9	-1.391								88.5906	27.0024	53392	4078	47423	7940	4704	1.2	HHA
451	137.5	0.701	-0.998								88.6299	27.0144	51801	3868	46680	8175	4733	1.22	HHA
452	137.8	0.82	-1.375								88.6693	27.0264	53199	3964	45650	8029	4849	1.17	HHA
453	138.1	0.703	-1.456								88.7087	27.0384	59270	3889	44056	7970	4632	1.02	HHA
454	138.4	0.606	-1.701								88.748	27.0504	66734	3818	42531	7204	4345	0.87	HHA
455	138.7	0.327	-2.19								88.7874	27.0624	67081	3712	42686	7385	4364	0.87	HHA
456	139	0.389	-1.894								90.315	27.528	51582	1614	22090	3775	2195	0.58	HHA
457	139.3	0.302	-1.958								90.3543	27.54	54860	1693	23681	3838	2409	0.58	HHA
458	139.6	0.065	-1.864								90.3937	27.552	54574	1740	24139	3801	2296	0.59	HHA
459	139.9	0.293	-1.652								90.4331	27.564	55236	1631	25233	3787	2403	0.6	HHA
460	140.2	0.453	-1.358								90.4724	27.576	52781	1715	24565	3426	2090	0.6	HHA
461	140.5	0.653	-1.139								90.5118	27.588	53384	1795	24355	4033	2333	0.61	HHA
462	140.8	0.734	-1.115								90.5512	27.6	57652	1958	24979	4201	2668	0.59	HHA
463	141.1	1.07	-1.169								90.5906	27.612	61296	1931	24141	4109	2345	0.53	HHA
464	141.4	0.786	-1.244								90.6299	27.624	60692	1928	24023	4421	2468	0.54	HHA
465	141.7	0.285	-1.324								90.6693	27.636	61889	1884	24633	4565	2406	0.54	HHA
466	142	0.148	-1.79								90.7087	27.648	65367	2087	25096	4393	2600	0.52	HHA
467	142.3	0.485	-2.476								90.748	27.66	63765	2094	26063	4516	2529	0.55	HHA
468	142.6	0.325	-1.735								90.7874	27.672	60369	2313	26004	4549	2744	0.59	HHA
469	143	0.764	-1.291								90.8268	27.684	61438	2189	27570	4681	2813	0.61	HHA
470	143.3	0.624	-1.524								90.8661	27.696	62843	2144	27420	4513	2638	0.58	HHA
471	143.6	0.519	-1.347								90.9055	27.708	60648	2110	26595	4708	2711	0.6	HHA
472	143.9	0.605	-1.334								90.9449	27.72	57476	2084	25989	4907	2438	0.62	HHA
473	144.2	0.544	-1.825								90.9843	27.732	54942	1940	26761	4378	2322	0.64	HHA
474	144.5	0.392	-1.072								91.0236	27.744	57910	2068	25432	4165	2407	0.59	HHA
475	144.8	0.263	-1.156								91.063	27.756	57095	1876	24878	4369	2281	0.59	HHA
476	145.1	0.377	-1.516								91.1024	27.768	58639	1912	23812	4197	2196	0.55	HHA
477	145.4	0.565	-1.294								92.315	28.1376	40289	346	7804	354	961	0.23	HHA
478	145.7	0.483	-1.234								92.3543	28.1496	40415	276	7739	549	894	0.23	HHA
479	146	0.467	-1.322								92.3937	28.1616	38918	249	8832	293	1105	0.27	HHA
480	146.3	0.427	-1.451								92.4331	28.1736	35790	443	10032	678	1221	0.35	HHA
481	146.6	0.042	-2.303								92.4724	28.1856	43264	766	14508	1379	1636	0.42	HHA
482	146.9	-0.041	-2.314								92.5118	28.1976	52975	913	17784	2012	1766	0.42	HHA
483	147.2	-0.344	-0.784								92.5512	28.2096	55504	1112	18668	2420	2124	0.44	HHA
484	147.5	-0.533	-2.25								92.5906	28.2216	62317	1025	17516	2317	1883	0.36	HHA
485	147.8	-0.231	-1.795								92.6299	28.2336	57307	1337	20139	3031	2393	0.47	HHA
486	148.1	0.107	-2.174								92.6693	28.2456	52561	1319	21451	2810	2338	0.53	HHA
487	148.4	0.49	-2.533								92.7087	28.2576	56359	1288	21499	3086	2240	0.5	HHA
488	148.7	-0.575	-1.893								92.748	28.2696	59594	1061	20201	2405	2103	0.43	HHA
489	149	-0.339	-1.781								92.7874	28.2816	60886	917	19602	2135	2011	0.41	HHA
490	149.4	0.148	-2.154								92.8268	28.2936	63815	871	18703	2074	2120	0.37	HHA
491	149.7	-0.715	-2.067								92.8661	28.3056	71051	1110	19551	2440	2188	0.36	HHA
492	150	-0.557	-1.672								92.9055	28.3176	76555	966	18389	2426	2023	0.31	HHA
493	150.3	0.277	-0.212								92.9449	28.3296	71154	1120	19742	2738	2166	0.36	HHA
494	150.6	-0.812	-1.499								92.9843	28.3416	72686	1252	20400	3162	1859	0.37	HHA
495	150.9	-0.162	-2.532								93.0236	28.3536	77591	1245	19742	2810	2133	0.33	HHA
496	151.2	-0.907	-2.933								93.063	28.3656	76818	1170	20344	2712	2094	0.34	HHA
497	151.5	0.513	-4.676								93.1024	28.3776	69702	1243	19923	2864	2235	0.38	HHA
498	151.8	0.619	-3.565								94.2756	28.7352	60587	3002	39074	5855	3575	0.85	HHA
499	152.1	-1.999	-1.638								94.315	28.7472	71869	3048	35682	5912	3689	0.67	HHA
											94.3543	28.7592	81717	2825	32386	5810	3639	0.55	HHA
											94.3937	28.7712	77981	3332	36493	7087	4188	0.66	HHA
											94.4331	28.7832	77962	3413	37272	7146	3941	0.66	HHA
											94.4724	28.7952	70987	2729	30490	5097	3306	0.59	HHA
											94.5118	28.8072	58984	1378	19325	2642	2331	0.44	HHA
											94.5512	28.8192	84149	2930	33941	5978	3793	0.55	HHA
											94.5906	28.8312	81108	3524	36954	6644	4105	0.63	HHA
											94.6299	28.8432	70867	3714	41087	7386	4218	0.8	HHA
											94.6693	28.8552	61378	3930	43244	7821	4321	0.97	HHA
											94.7087	28.8672	54517	3683	43354	7256	4587	1.08	HHA
											94.748	28.8792	51782	3845	43512	7446	4702	1.15	HHA
											94.7874	28.8912	50562	3027	38902	6154	3858	1.03	HHA
											94.8268	28.9032	43477	3345	40717	6518	4176	1.26	HHA
											94.8661	28.9152	46873	3870	44830	7572	4636	1.3	HHA
											96.315	29.3568	32927	3542	38356	6471	4087	1.59	HHA
											96.3543	29.3688	27612	1805	25141	3230	2521	1.18	HHA
											96.3937	29.3808	34601	2882	39844	5955	3941	1.52	HHA
											96.4331	29.3928	40318	4204	46452	8303	4953	1.59	HHA
											96.4724	29.4048	40755	4239	47456	7908	4809	1.58	HHA
											96.5118	29.4168	48933	3471	41198	6861	4410	1.14	HHA
											96.5512	29.4288	58790	3906	43249	7612	4347	1.01	HHA
											96.5906	29.4408	55136	4371	43790	7551	4737	1.1	HHA
											96.6299	29.4528	48402	4007	41162	7526	4464	1.18	HHA
											96.6693	29.4648	41954	3559	40578	6903	4022	1.31	HHA
											96.7087	29.4768	45866	3330	39365	6977	4122	1.17	HHA
											96.748	29.4888	42853	3375	38591	6776	3920	1.23	HHA
											96.7874	29.5008	37218	3267	38997	6627	4089	1.42	HHA
											96.8268	29.5128	32920	2812	36909	5840	4067	1.51	HHA
											96.8661	29.5248	30704	2723	38321	5738	3773	1.65	HHA
											96.9055	29.5368	29592	2244	35068	5246	3594	1.56	HHA
											98.2362	29.9424	14978	1425	22802	3108	2635	2	HHA
											98.2756	29.9544	21347	1623	23913	3076	2556	1.46	HHA
											98.315	29.9664	15202	1260	20104	2360	2515	1.73	HHA
											98.3543	29.9784	19404	1929	28830	4139	3341	1.97	HHA
											98.3937	29.9904	21310	2569	33596	5243	3757	2.12	HHA
											98.4331	30.0024	24993	2804	36259	5516	3851	1.94	HHA
											98.4724	30.0144	29877	3131	38004	6004	4151	1.72	HHA
											98.5118	30.0264	29970	3210	37827	6075	4127	1.71	HHA
											98.5512	30.0384	29916	3056	38242	6076	4068	1.72	HHA
											98.5906	30.0504	31584	3301	38213	5832	4385	1.64	HHA
											98.6299	30.0624	31833	3253	38842	6265	4192	1.65	HHA
											100.236	30.552	53027	3793	39134	6786	4509	1.02	HHA
											100.276	30.564	51868	3944	40242	6851	4562	1.07	HHA
											100.315	30.576	52509	4070	40811	7169	4669	1.08	HHA
											100.354	30.588	58404	3963	38241	6880	4432	0.92	HHA
											100.394	30.6	52221	3778	37635	6555	4386	1	HHA
											100.433	30.612	48340	3793	38158	6638	4623	1.1	HHA
											100.472	30.624	47435	3581	37653	6380	4434	1.1	HHA
											100.512	30.636	47159	3748	36541	6448	4479	1.09	HHA
											100.551	30.648	44699	3275	36148	6142	4301	1.12	HHA
											100.591	30.66	45366	3169	34402	5929	4250	1.05	HHA
											100.63	30.672	44362	3151	33639	5568	4020	1.05	HHA
											100.669	30.684	39460	3051	35062	5856	3877	1.21	HHA
											100.709	30.696	38673	2920	35284	5683	3992	1.24	HHA
											100.748	30.708	37137	2974	33776	5568	3797	1.24	HHA
											100.787	30.72	36652	2552	31886	5174	3350	1.17	HHA
											100.827	30.732	30537	1748	22807	3157	2581	0.99	HHA
											102.197	31.1496	10764	513	8767	669	1025	1.02	HHA
											102.236	31.1616	8594	467	7962	464	948	1.15	HHA
											102.276	31.1736	9590	454	8752	596	1020	1.13	HHA
											102.315	31.1856	16697	707	13646	1346	1419	1.03	HHA
											102.354	31.1976	20144	983	16959	1953	1842	1.08	HHA
											102.394	31.2096	22581	1250	19009	2016	1917	1.07	HHA
											102.433	31.2216	24244	1504	20922	2757	2279	1.13	HHA
											102.472	31.2336	29683	1879	23437	3112	2275	1.03	HHA
											102.512	31.2456	31219	1979	23553	3232	2427	1	HHA
											102.551	31.2576	34748	2429	26650	3941	2854	1.03	HHA
											102.591	31.2696	39586	2883	29249	4457	3062	1	HHA
											102.701	31.3032	35370	412	10515	878	939	0.36	HHA
											102.74	31.3152	29620	327	8584	705	944	0.36	HHA
											102.779	31.3272	23217	271	5932	310	818	0.32	HHA
											102.819	31.3392	33857	362	8495	750	964	0.31	HHA
											102.858	31.3512	43880	510	10577	1151	1173	0.31	HHA
											102.898	31.3632	47111	594	11482	1101	1405	0.31	HHA
											102.937	31.3752	50302	436	10306	837	1096	0.25	HHA
											102.976	31.3872	59234	382	9025	741	923	0.19	HHA
											103.016	31.3992	69083	696	11273	1185	1107	0.21	HHA
											103.055	31.4112	83039	889	15168	1889	1314	0.23	HHA
											103.094	31.4232	91243	963	15612	2140	1619	0.22	HHA
											103.134	31.4352	97246	1195	16294	2276	1793	0.22	HHA
											103.173	31.4472	82284	912	15515	2003	1635	0.24	HHA
											103.213	31.4592	48518	752	11761	1230	1145	0.31	HHA
											103.252	31.4712	38878	799	10946	1169	1267	0.36	HHA
											103.291	31.4832	52054	845	14217	1733	1383	0.35	HHA
											104.858	31.9608	78142	2631	28995	5071	3154	0.51	HHA
											104.898	31.9728	77536	2748	29752	5498	3198	0.53	HHA
											104.937	31.9848	77299	2764	29650	5514	2992	0.53	HHA
											104.976	31.9968	78663	2769	30547	5636	3105	0.53	HHA
											105.016	32.0088	80432	2845	30545	5379	3079	0.52	HHA
											105.055	32.0208	80737	2582	29947	5182	3048	0.5	HHA
											105.094	32.0328	81660	2838	29620	5285	2988	0.5	HHA
											105.134	32.0448	85980	2689	27885	5298	3072	0.45	HHA
											105.173	32.0568	89483	2683	27132	5528	2827	0.43	HHA
											105.213	32.0688	86309	2867	28129	5360	3170	0.46	HHA
											106.669	32.5128	80895	2836	28621	5298	3402	0.5	HHA
											108.433	33.0504	66747	1239	17208	2699	1653	0.34	HHA
											108.472	33.0624	76439	1785	20763	3596	2288	0.37	HHA
											108.512	33.0744	90026	1962	23138	4580	2417	0.36	HHA
											108.551	33.0864	110652	2764	27153	5899	2590	0.35	HHA
											108.591	33.0984	120717	2908	28527	6200	2904	0.34	HHA
											108.63	33.1104	130758	3165	29781	6420	3118	0.32	HHA
											108.669	33.1224	120540	3255	33378	7156	3059	0.39	HHA
											108.709	33.1344	106203	3462	36431	7347	3540	0.48	HHA
											108.748	33.1464	105905	3537	34804	7788	3268	0.47	HHA
											108.787	33.1584	93061	3041	31422	6314	3210	0.47	HHA
											108.827	33.1704	90936	3037	31482	6218	3084	0.48	HHA
											110.197	33.588	53965	1560	17492	3129	2121	0.45	HHA
											110.236	33.6	54884	1498	18167	3204	1869	0.45	HHA
											110.276	33.612	62947	1661	18293	3371	1946	0.4	HHA
											110.315	33.624	66142	1721	20026	3620	2055	0.41	HHA
											110.354	33.636	68419	1989	20992	3962	2110	0.42	HHA
											110.394	33.648	71088	1864	20824	4113	2201	0.41	HHA
											110.433	33.66	69642	2077	22662	4457	2291	0.45	HHA
											110.472	33.672	67318	2074	22406	4298	2443	0.46	HHA
											110.512	33.684	73793	2347	23490	4584	2335	0.44	HHA
											110.551	33.696	74243	2196	24069	4557	2380	0.45	HHA
											110.591	33.708	74883	2180	25037	4541	2501	0.46	HHA
											112.039	34.1496	73819	1258	18497	2854	2020	0.33	HHA
											112.079	34.1616	81872	1373	21401	3082	2006	0.34	HHA
											112.118	34.1736	76593	1536	24050	3934	2417	0.42	HHA
											112.157	34.1856	74488	2017	25490	4530	2759	0.47	HHA
											112.197	34.1976	80115	2369	27794	5284	3209	0.48	HHA
											112.236	34.2096	68171	2119	27122	4884	3037	0.55	HHA
											112.276	34.2216	75024	2894	32360	6335	3455	0.6	HHA
											112.315	34.2336	78006	3147	33597	6688	3499	0.6	HHA
											114.236	34.8192	35832	843	15211	1901	1711	0.55	HHA
											114.276	34.8312	45991	1053	17111	2387	1973	0.49	HHA
											114.315	34.8432	44832	1123	18960	2846	2310	0.56	HHA
											114.354	34.8552	41649	1236	19848	2917	2404	0.63	HHA
											114.394	34.8672	41498	1172	20600	3067	2009	0.65	HHA
											114.433	34.8792	45638	1361	22219	3502	2405	0.65	HHA
											114.472	34.8912	47127	1541	21809	3564	2466	0.62	HHA
											114.512	34.9032	55246	1461	20450	3224	2247	0.5	HHA
											114.551	34.9152	59716	1375	21758	3179	2045	0.47	HHA
											114.591	34.9272	64308	1325	21713	2844	2181	0.44	HHA
											114.63	34.9392	63470	1436	24209	3132	2374	0.49	HHA
											114.669	34.9512	48929	1741	25886	4262	2634	0.71	HHA
											114.709	34.9632	44550	1749	25623	4119	2769	0.77	HHA
											114.748	34.9752	45217	1736	24321	3994	2659	0.72	HHA
											116.197	35.4168	13230	3532	44225	5359	5422	4.42	HHA
											116.236	35.4288	12564	4063	47769	6060	5823	5.07	HHA
											116.276	35.4408	14779	4331	50778	6369	5968	4.56	HHA
											116.315	35.4528	12719	4109	46483	5610	5661	4.86	HHA
											116.354	35.4648	13325	3878	44368	5021	5475	4.41	HHA
											116.394	35.4768	12574	3798	42794	5132	5550	4.55	HHA
											116.433	35.4888	10300	3993	43357	4807	5228	5.57	HHA
											116.472	35.5008	12018	4294	44347	5734	5901	5.02	HHA
											116.512	35.5128	18240	4109	41998	4980	5705	3.11	HHA
											116.551	35.5248	18522	4005	42117	4692	5776	3.06	HHA
											116.591	35.5368	15274	3958	42854	4696	6100	3.77	HHA
											118.315	36.0624	41620	1864	24696	4275	2994	0.81	HHA
											118.354	36.0744	47350	2224	28974	5385	3323	0.84	HHA
											118.394	36.0864	46475	2556	30360	5867	3692	0.91	HHA
											118.433	36.0984	47613	2550	29745	5502	3620	0.87	HHA
											118.472	36.1104	42474	2061	27882	4959	3298	0.9	HHA
											118.512	36.1224	45275	2443	31913	5607	3536	0.96	HHA
											118.551	36.1344	48728	2739	33751	5662	3493	0.94	HHA
											118.591	36.1464	51611	2745	33390	6012	3910	0.89	HHA
											118.63	36.1584	61177	2562	30332	5337	3370	0.68	HHA
											120.394	36.696	54232	1914	27388	4602	3130	0.68	HHA
											120.433	36.708	53373	2463	31511	5385	3497	0.8	HHA
											120.472	36.72	54491	2425	30563	5206	3395	0.76	HHA
											120.512	36.732	52985	2392	29665	4982	3122	0.76	HHA
											120.551	36.744	53013	2267	29903	5103	3134	0.76	HHA
											120.591	36.756	55328	2557	31729	5722	3479	0.79	HHA
											120.63	36.768	62994	2700	32240	5733	3511	0.7	HHA
											120.669	36.78	68367	2554	30620	5542	3592	0.62	HHA
											120.709	36.792	57656	2801	32405	5995	3577	0.78	HHA
											120.748	36.804	60047	2657	31824	5856	3663	0.73	HHA
											120.787	36.816	60704	2660	31358	5572	3380	0.71	HHA
											120.827	36.828	59236	2428	30043	5910	3540	0.71	HHA
											120.866	36.84	54416	2372	29907	5435	3545	0.76	HHA
											122.197	37.2456	61101	1799	23508	3721	2469	0.52	HHA
											122.236	37.2576	82654	3340	31770	5994	3444	0.54	HHA
											122.276	37.2696	82110	3434	36064	6614	3723	0.61	HHA
											122.315	37.2816	64532	3843	40751	7592	4567	0.88	HHA
											122.354	37.2936	56230	4067	42944	8161	4617	1.06	HHA
											122.394	37.3056	53758	4155	43684	8120	4771	1.13	HHA
											122.433	37.3176	59588	3977	40281	7810	4414	0.95	HHA
											122.472	37.3296	54489	3902	40122	7746	4264	1.03	HHA
											122.512	37.3416	49317	3369	37224	6913	4107	1.05	HHA
											122.551	37.3536	48712	3341	36389	6445	3792	1.03	HHA
											122.591	37.3656	41442	2879	33031	5456	3657	1.09	HHA
											122.63	37.3776	52667	2554	32459	5205	3295	0.83	HHA
											122.669	37.3896	61393	2475	30670	4891	2932	0.67	HHA
											122.709	37.4016	66974	2707	32936	5218	3316	0.66	HHA
											122.748	37.4136	55885	3343	41960	6519	3902	1	HHA
											122.787	37.4256	67754	3410	39476	6739	3938	0.79	HHA
											124.236	37.8672	42384	2919	35680	5993	3427	1.13	HHA
											124.276	37.8792	50650	3066	36019	6297	3519	0.97	HHA
											124.315	37.8912	50672	3413	37198	6579	3997	1.01	HHA
											124.354	37.9032	51047	3467	38407	6773	4009	1.03	HHA
											124.394	37.9152	47752	3351	39961	6902	3954	1.13	HHA
											124.433	37.9272	45633	3426	40440	7071	3880	1.2	HHA
											124.472	37.9392	41444	3558	42280	7173	4063	1.38	HHA
											124.512	37.9512	49055	3471	42716	7090	3688	1.16	HHA
											124.551	37.9632	59912	3529	40288	7057	3863	0.91	HHA
											124.591	37.9752	54402	3498	40555	7382	3977	1.02	HHA
											124.63	37.9872	51657	3615	40786	7002	4266	1.08	HHA
											124.669	37.9992	57568	3576	40400	7257	4289	0.96	HHA
											124.709	38.0112	53638	3725	42968	7895	4389	1.1	HHA
											124.748	38.0232	51758	3832	43270	7867	4225	1.14	HHA
											124.787	38.0352	58655	3601	40807	7283	4266	0.95	HHA
											124.827	38.0472	52294	3841	43087	7511	4145	1.12	HHA
											126.315	38.5008	43651	2375	36584	5262	3337	1.09	HHA
											126.354	38.5128	46607	2044	34561	4759	3569	0.96	HHA
											126.394	38.5248	49134	1958	32279	4504	2976	0.85	HHA
											126.433	38.5368	45755	2008	33403	4830	2834	0.94	HHA
											126.472	38.5488	44608	2526	36366	5921	3516	1.08	HHA
											126.512	38.5608	47096	2433	36102	5780	3881	1.02	HHA
											128.315	39.1104	37987	3592	40223	7373	4570	1.47	HHA
											128.354	39.1224	43249	3767	41971	7823	4603	1.34	HHA
											128.394	39.1344	43591	4024	42506	8039	4660	1.36	HHA
											128.433	39.1464	45869	4094	42072	8143	4690	1.29	HHA
											128.472	39.1584	38627	4100	43413	7761	4984	1.56	HHA
											128.512	39.1704	38592	3884	43856	7915	4626	1.56	HHA
											128.551	39.1824	41724	3758	41919	7814	4662	1.39	HHA
											128.591	39.1944	43995	3587	40422	7276	4346	1.26	HHA
											128.63	39.2064	45428	3291	38186	7219	4177	1.16	HHA
											128.669	39.2184	40766	2204	31950	5535	3712	1.06	HHA
											128.709	39.2304	40370	2327	34057	5472	3394	1.12	HHA
											130.591	39.804	49527	3296	42311	7039	4461	1.15	HHA
											130.63	39.816	51118	2989	42063	6937	4673	1.11	HHA
											130.669	39.828	50982	2973	39775	6330	4319	1.05	HHA
											130.709	39.84	57248	2602	35618	5876	3704	0.83	HHA
											130.748	39.852	53733	2915	38449	6417	3824	0.96	HHA
											130.787	39.864	47858	2903	40047	6442	4143	1.12	HHA
											130.827	39.876	47527	3311	42535	7340	4300	1.21	HHA
											130.866	39.888	53154	2824	39716	6751	4071	1	HHA
											130.905	39.9	58760	2345	34695	5435	3348	0.78	HHA
											130.945	39.912	49964	2240	33094	4896	3393	0.87	HHA
											130.984	39.924	50653	1955	32450	4831	3565	0.84	HHA
											132.315	40.3296	62407	3050	39076	6577	4205	0.85	HHA
											132.354	40.3416	54985	2973	37534	6140	4150	0.92	HHA
											132.394	40.3536	59246	2596	35095	5324	4127	0.8	HHA
											132.433	40.3656	59062	2901	35750	5754	4163	0.82	HHA
											132.472	40.3776	55998	2671	35930	5776	3967	0.86	HHA
											132.512	40.3896	52046	2754	38401	6053	4364	0.99	HHA
											132.551	40.4016	46199	2915	38708	6189	4281	1.13	HHA
											132.591	40.4136	51984	2589	37398	5560	4065	0.95	HHA
											132.63	40.4256	47880	2641	38487	6080	4498	1.08	HHA
											132.669	40.4376	47073	2786	39338	5881	4776	1.12	HHA
											132.709	40.4496	49856	2591	37486	5889	4389	1.01	HHA
											132.748	40.4616	52503	2628	37579	5679	4302	0.96	HHA
											132.787	40.4736	45102	2969	39001	6311	4270	1.17	HHA
											132.827	40.4856	30320	1169	23487	2753	2546	0.99	HHA
											134.354	40.9512	43211	2838	37342	5316	3962	1.14	HHA
											134.394	40.9632	46594	3255	39578	6323	4381	1.15	HHA
											134.433	40.9752	41895	3254	42138	6426	4432	1.34	HHA
											134.472	40.9872	37458	3058	41210	6268	4361	1.47	HHA
											134.512	40.9992	32276	2267	35548	5091	3607	1.44	HHA
											134.551	41.0112	27872	1755	31202	3842	3184	1.43	HHA
											134.591	41.0232	17269	922	18765	2020	2108	1.38	HHA
											136.197	41.5128	51773	3665	43078	7267	5030	1.14	HHA
											136.236	41.5248	54925	3892	44455	7554	5001	1.11	HHA
											136.276	41.5368	53822	3787	42927	7524	4928	1.1	HHA
											136.315	41.5488	100474	3114	35386	5680	3981	0.48	HHA
											136.354	41.5608	76570	3504	41870	6520	4417	0.74	HHA
											136.394	41.5728	54336	3748	43959	7136	5019	1.1	HHA
											136.433	41.5848	56738	3678	43416	7326	5103	1.05	HHA
											136.472	41.5968	57152	3684	43039	7352	4939	1.03	HHA
											136.512	41.6088	45554	3617	42200	6988	4614	1.26	HHA
											136.551	41.6208	27143	2308	30646	4388	3249	1.5	HHA
											136.591	41.6328	15450	1139	15094	1523	1723	1.26	HHA
											138.276	42.1464	42842	3620	44181	7579	4696	1.4	HHA
											138.315	42.1584	40022	3700	45374	7736	4915	1.54	HHA
											138.354	42.1704	41475	3768	44519	7772	4940	1.47	HHA
											138.394	42.1824	42502	3899	45855	8020	4997	1.48	HHA
											138.433	42.1944	44096	3599	44673	7627	4708	1.37	HHA
											138.472	42.2064	46816	3726	44215	7467	4940	1.29	HHA
											138.512	42.2184	47454	3633	44005	7268	4768	1.26	HHA
											138.551	42.2304	41170	3659	43149	7588	4828	1.44	HHA
											138.591	42.2424	37227	3747	45446	7957	5020	1.67	HHA
											138.63	42.2544	35640	3667	44271	7601	4901	1.7	HHA
											138.669	42.2664	40268	2985	40164	6466	4365	1.34	HHA
											138.709	42.2784	36077	2780	39992	6031	4505	1.48	HHA
											138.748	42.2904	32478	2306	37508	5513	3844	1.51	HHA
											138.787	42.3024	29198	2012	35567	4888	3716	1.58	HHA
											138.827	42.3144	25919	1833	32720	4484	3560	1.64	HHA
											140.118	42.708	56174	2512	31027	5476	3452	0.76	HHA
											140.157	42.72	59765	2336	30366	5353	3563	0.7	HHA
											140.197	42.732	55974	2548	30352	5310	3543	0.75	HHA
											140.236	42.744	54275	2513	29740	5454	3428	0.76	HHA
											140.276	42.756	51788	2301	29273	4884	3241	0.77	HHA
											140.315	42.768	52358	2088	26456	4503	3031	0.69	HHA
											142.118	43.3176	155674	1949	18312	3742	2478	0.17	HHA
											142.157	43.3296	155605	2012	18583	4210	2378	0.17	HHA
											142.197	43.3416	165871	2166	18505	4162	2598	0.17	HHA
											142.236	43.3536	165198	2283	20214	4108	2447	0.18	HHA
											142.276	43.3656	162796	2131	20270	4320	2434	0.18	HHA
											142.315	43.3776	157865	2396	21530	4998	2790	0.2	HHA
											142.354	43.3896	162613	2603	21615	5009	2849	0.2	HHA
											142.394	43.4016	166779	2350	23063	4930	2814	0.2	HHA
											142.433	43.4136	178561	2362	22093	4984	2614	0.18	HHA
											142.472	43.4256	194037	2398	21221	4537	2560	0.16	HHA
											142.512	43.4376	197050	2515	21409	4639	2418	0.16	HHA
											142.551	43.4496	197686	2479	21569	4576	2495	0.16	HHA
											142.591	43.4616	210740	2354	20052	4331	2555	0.14	HHA
											142.63	43.4736	213088	2252	19916	4547	2373	0.14	HHA
											142.669	43.4856	242989	1954	17620	3533	1898	0.1	HHA
											142.709	43.4976	192441	2066	17889	3702	2130	0.13	HHA
											144.354	43.9992	201476	2170	21225	4164	2331	0.15	HHA
											144.394	44.0112	207814	2082	19482	4201	2301	0.14	HHA
											144.433	44.0232	208330	2012	18702	4156	2055	0.13	HHA
											144.472	44.0352	213059	2078	18184	3977	2154	0.12	HHA
											144.512	44.0472	215986	2011	18220	3698	2105	0.12	HHA
											144.551	44.0592	200155	2216	19411	4221	2148	0.14	HHA
											144.591	44.0712	204330	2061	18857	3775	2071	0.13	HHA
											144.63	44.0832	197147	2169	18983	3958	2310	0.14	HHA
											144.669	44.0952	200151	1777	18682	3794	2104	0.13	HHA
											144.709	44.1072	202853	1724	18035	3712	2208	0.13	HHA
											144.748	44.1192	194772	1821	18488	3578	1879	0.13	HHA
											144.787	44.1312	189759	1664	18067	3665	1947	0.13	HHA
											144.827	44.1432	181252	1817	18745	3778	2095	0.15	HHA
											144.866	44.1552	177671	1544	17055	3363	1964	0.13	HHA
											146.157	44.5488	114072	1738	19463	4043	2259	0.24	HHA
											146.197	44.5608	123401	2019	21500	4237	2421	0.24	HHA
											146.236	44.5728	122366	2238	22326	4495	2787	0.26	HHA
											146.276	44.5848	117058	2237	22320	4971	2623	0.27	HHA
											146.315	44.5968	142142	2696	25636	5657	2977	0.26	HHA
											146.354	44.6088	151001	2979	26274	5928	3061	0.25	HHA
											146.394	44.6208	156288	3065	27339	6118	2973	0.25	HHA
											146.433	44.6328	155769	3093	27480	6155	3274	0.26	HHA
											146.472	44.6448	166065	2812	26644	5924	2999	0.23	HHA
											146.512	44.6568	158384	3079	28593	5991	3093	0.26	HHA
											146.551	44.6688	176154	2798	27047	5913	2917	0.22	HHA
											146.591	44.6808	162688	3081	27897	5960	2937	0.25	HHA
											146.63	44.6928	133757	2902	27615	6028	3363	0.3	HHA
											146.669	44.7048	131074	2657	25857	5299	2840	0.28	HHA
											146.709	44.7168	140140	2442	25628	5088	2648	0.26	HHA
											146.748	44.7288	135163	2022	23819	4745	2724	0.25	HHA
											146.787	44.7408	129934	2091	23526	4620	2621	0.25	HHA
											146.827	44.7528	121849	1759	22119	4093	2327	0.25	HHA
											148.276	45.1944	135145	3021	25108	5855	3236	0.28	HHA
											148.315	45.2064	131630	3182	26788	5913	3365	0.3	HHA
											148.354	45.2184	140102	3051	25353	5722	3319	0.27	HHA
											148.394	45.2304	134718	2997	26394	6198	3167	0.29	HHA
											148.433	45.2424	139711	2880	25624	5689	2998	0.27	HHA
											148.472	45.2544	142760	2994	25457	5638	3069	0.26	HHA
											148.512	45.2664	136564	3175	26602	6008	3294	0.29	HHA
											148.551	45.2784	134259	3103	25899	6172	2948	0.28	HHA
											148.591	45.2904	136140	2949	25219	5795	3081	0.27	HHA
											148.63	45.3024	137192	3013	25470	5906	3151	0.27	HHA
											148.669	45.3144	125348	2909	24676	5618	2892	0.29	HHA
											148.709	45.3264	116189	2653	24518	5178	2851	0.3	HHA
											148.748	45.3384	114742	2692	23549	5185	2877	0.3	HHA
											148.787	45.3504	109336	2215	21932	4741	2544	0.29	HHA
											148.827	45.3624	105881	2190	21534	4291	2629	0.29	HHA
											148.866	45.3744	103151	1860	20114	3921	2453	0.27	HHA
											150.197	45.78	33019	3550	39852	6600	4510	1.65	HHA
											150.236	45.792	52300	2341	27771	4544	3312	0.73	HHA
											150.315	45.816	88046	729	12151	1168	1369	0.18	HHA
											150.354	45.828	117384	1180	16028	1679	1603	0.17	HHA
											150.394	45.84	99962	1201	17650	2279	1760	0.23	HHA
											150.433	45.852	83404	1527	18302	2786	2225	0.3	HHA
											150.472	45.864	63733	2288	26896	4527	3159	0.58	HHA
											150.512	45.876	74802	2653	27260	5088	3178	0.51	HHA
											150.551	45.888	71586	1507	18968	2687	2203	0.35	HHA
											152.039	46.3416	9919	771	13515	1532	1636	1.76	HHA
											152.079	46.3536	9510	714	14593	1649	2012	1.99	HHA
											152.118	46.3656	10425	650	13981	1216	1712	1.68	HHA
											152.157	46.3776	9659	668	14164	1558	1984	1.9	HHA
											152.197	46.3896	9787	686	14604	1803	1854	1.94	HHA
											152.236	46.4016	8026	505	11841	1222	1521	1.88	HHA
											154.276	47.0232	20522	871	15429	1986	1779	0.98	HHA
											154.315	47.0352	19086	1177	19325	2691	2275	1.33	HHA
											154.354	47.0472	19617	1472	21349	3341	2530	1.46	HHA
											154.394	47.0592	24962	2000	25772	4266	3077	1.41	HHA
											154.433	47.0712	27101	2106	28123	4546	3430	1.41	HHA
											154.472	47.0832	31539	2269	28747	4634	3466	1.24	HHA
											154.512	47.0952	29980	2557	30042	5448	3920	1.4	HHA
											154.551	47.1072	32927	2663	30746	5382	3870	1.3	HHA
											154.591	47.1192	33293	2994	33390	6141	4067	1.4	HHA
											154.63	47.1312	36790	2807	32093	5730	3982	1.21	HHA
											154.669	47.1432	40466	2731	32277	5760	3749	1.1	HHA
											154.709	47.1552	40897	3223	34930	6262	4388	1.19	HHA
											154.748	47.1672	36847	3514	36935	6860	4495	1.41	HHA
											154.787	47.1792	33902	3583	35558	6823	4494	1.49	HHA
											154.827	47.1912	30621	3342	32729	6173	4309	1.52	HHA
											154.866	47.2032	23533	2705	29285	5003	3482	1.72	HHA
											156.236	47.6208	28857	2697	32083	5157	3552	1.51	HHA
											156.276	47.6328	37031	3434	37296	6623	4068	1.39	HHA
											156.315	47.6448	42170	3415	38117	6934	4257	1.25	HHA
											156.354	47.6568	41175	3400	37064	6795	4435	1.26	HHA
											156.394	47.6688	38448	3362	39403	6695	4155	1.39	HHA
											156.433	47.6808	35664	3620	41652	6946	4245	1.58	HHA
											156.472	47.6928	37140	3390	37965	6502	4238	1.4	HHA
											156.512	47.7048	36348	3268	38313	6209	4234	1.43	HHA
											156.551	47.7168	36762	3350	39302	6907	4591	1.47	HHA
											156.591	47.7288	35711	3380	37704	6494	4567	1.46	HHA
											156.63	47.7408	35168	3304	37415	6865	4243	1.47	HHA
											156.669	47.7528	33777	3002	36948	6734	4314	1.51	HHA
											156.709	47.7648	31025	2974	35703	6034	4079	1.57	HHA
											156.748	47.7768	29992	2835	33633	5528	3958	1.53	HHA
											156.787	47.7888	34461	2829	34607	6111	4204	1.39	HHA
											156.827	47.8008	31517	2575	30904	5027	3702	1.34	HHA
											158.315	48.2544	28071	1731	25106	3801	3094	1.2	HHA
											158.354	48.2664	31815	1784	25716	3972	3175	1.09	HHA
											158.394	48.2784	33009	1783	27200	4279	3099	1.1	HHA
											158.433	48.2904	34532	1815	27165	4442	2989	1.05	HHA
											158.472	48.3024	36223	1818	28125	4039	3171	1.03	HHA
											158.512	48.3144	36427	1855	28924	4327	3298	1.05	HHA
											158.551	48.3264	34438	1630	25314	3626	3042	0.98	HHA
											158.591	48.3384	29097	1526	26024	3761	2855	1.17	HHA
											158.63	48.3504	27693	1466	27010	3735	2941	1.27	HHA
											158.669	48.3624	27785	1617	27079	3873	2951	1.28	HHA
											158.709	48.3744	28503	1353	24619	3384	2740	1.13	HHA
											160.118	48.804	71964	4283	43661	7887	5104	0.85	HHA
											160.157	48.816	73563	4374	43838	8349	5042	0.84	HHA
											160.197	48.828	90037	4149	41482	7527	4761	0.64	HHA
											160.236	48.84	78235	4185	42042	8001	4791	0.75	HHA
											160.276	48.852	79167	3973	39479	7644	4629	0.7	HHA
											160.315	48.864	69140	3810	39557	7493	4696	0.8	HHA
											160.354	48.876	70536	3659	38592	6974	4446	0.76	HHA
											160.394	48.888	67136	3253	31899	6018	3904	0.67	HHA
											160.433	48.9	56322	2414	25867	4768	3245	0.64	HHA
											162.236	49.4496	34132	2238	30590	4742	3421	1.2	HHA
											162.276	49.4616	33066	2103	31538	4946	3694	1.28	HHA
											162.315	49.4736	34772	2214	31985	4847	3649	1.23	HHA
											162.354	49.4856	36979	2255	31143	5096	3698	1.14	HHA
											162.394	49.4976	42194	2227	31174	5015	3310	0.99	HHA
											162.433	49.5096	36835	2434	32600	5074	3685	1.19	HHA
											162.472	49.5216	39916	2096	31112	4418	3574	1.03	HHA
											162.512	49.5336	43471	1866	25891	3593	2931	0.79	HHA
											162.551	49.5456	49424	1500	22161	2765	2301	0.58	HHA
											162.591	49.5576	38060	867	14633	1342	1521	0.48	HHA
											164.118	50.0232	31738	2592	35141	6283	4311	1.52	HHA
											164.157	50.0352	32624	2889	36063	6292	4418	1.52	HHA
											164.197	50.0472	34490	2906	37147	6649	4352	1.48	HHA
											164.236	50.0592	31097	3058	38947	6990	4491	1.72	HHA
											164.276	50.0712	40786	3056	38415	6608	4544	1.29	HHA
											164.315	50.0832	38560	3355	39592	7361	4731	1.43	HHA
											164.354	50.0952	34492	3820	42128	7993	5104	1.71	HHA
											164.394	50.1072	31841	3864	43627	8103	5265	1.91	HHA
											164.433	50.1192	33096	3921	43454	8541	5273	1.85	HHA
											164.472	50.1312	31946	3833	43192	8053	5060	1.88	HHA
											164.512	50.1432	30994	4103	43908	8088	5237	1.98	HHA
											164.551	50.1552	31802	4078	44590	8479	5266	1.96	HHA
											164.591	50.1672	32327	3959	45231	8250	5273	1.94	HHA
											164.63	50.1792	32900	3829	44244	7811	5047	1.85	HHA
											164.669	50.1912	31957	3439	41963	7222	4768	1.8	HHA
											164.709	50.2032	27718	3448	41059	7041	5080	2.04	HHA
											166.197	50.6568	67858	3969	40288	7640	4419	0.83	HHA
											166.236	50.6688	67565	4020	40303	7521	4632	0.84	HHA
											166.276	50.6808	64920	3963	41690	7512	4400	0.89	HHA
											166.315	50.6928	60368	3917	43358	7424	4188	0.98	HHA
											166.354	50.7048	67006	3628	39124	7117	4234	0.81	HHA
											166.394	50.7168	61092	3759	39437	6867	4344	0.89	HHA
											166.433	50.7288	53765	3239	36972	6437	3923	0.94	HHA
											166.472	50.7408	53579	3013	35207	5863	3712	0.89	HHA
											166.512	50.7528	57796	2848	34420	5793	3460	0.8	HHA
											166.551	50.7648	51387	2429	33818	5129	3302	0.87	HHA
											166.591	50.7768	48011	2230	34576	4912	3397	0.94	HHA
											166.63	50.7888	60739	1969	29511	4001	2767	0.63	HHA
											166.669	50.8008	60804	1717	28898	3888	2957	0.62	HHA
											166.709	50.8128	64902	1851	27790	4320	2781	0.57	HHA
											166.748	50.8248	70412	1836	27688	3756	2688	0.51	HHA
											166.787	50.8368	81252	1193	24125	2352	2380	0.37	HHA
											168.472	51.3504	70123	1434	20080	2980	2109	0.38	HHA
											168.512	51.3624	79910	1365	17946	2866	2059	0.3	HHA
											168.551	51.3744	79665	1436	17154	2520	1721	0.29	HHA
											168.591	51.3864	79609	1155	15860	2495	1857	0.27	HHA
											168.63	51.3984	75245	1152	15264	2519	1748	0.27	HHA
											168.669	51.4104	71543	1214	14618	2216	1454	0.27	HHA
											168.709	51.4224	65045	1111	15787	2220	2035	0.33	HHA
											168.748	51.4344	61933	984	15088	1755	1529	0.31	HHA
											168.787	51.4464	61927	1013	14539	1825	1600	0.31	HHA
											168.827	51.4584	62630	965	13843	1788	1666	0.29	HHA
											168.866	51.4704	59711	984	13328	1729	1386	0.29	HHA
											170.236	51.888	51762	1490	20971	3105	2542	0.54	HHA
											170.276	51.9	48789	1765	24368	3759	2902	0.67	HHA
											170.315	51.912	47123	1949	26755	4475	3185	0.77	HHA
											170.354	51.924	55246	1992	26449	4333	2981	0.65	HHA
											170.394	51.936	76635	1993	26020	4422	2578	0.46	HHA
											170.433	51.948	75045	2350	27820	4920	3227	0.51	HHA
											170.472	51.96	62328	2683	32176	5768	3735	0.71	HHA
											170.512	51.972	54291	2947	35240	6240	4093	0.89	HHA
											170.551	51.984	50428	3093	39161	6812	4292	1.06	HHA
											170.591	51.996	43888	3533	42838	7227	4755	1.33	HHA
											170.63	52.008	47432	3621	43675	7554	4780	1.26	HHA
											170.669	52.02	51001	4115	43418	7898	5130	1.19	HHA
											170.709	52.032	56649	4145	44194	8120	4996	1.08	HHA
											170.748	52.044	64346	4153	44405	7757	4760	0.95	HHA
											170.787	52.056	57272	2980	36404	6031	4047	0.86	HHA
											172.197	52.4856	44406	2282	32420	5251	3681	0.98	HHA
											172.236	52.4976	51665	2031	29545	5009	3279	0.77	HHA
											172.276	52.5096	50848	2415	33426	5684	4040	0.9	HHA
											172.315	52.5216	49153	2500	34596	5870	4185	0.96	HHA
											172.354	52.5336	49551	2663	35104	5836	4209	0.96	HHA
											172.394	52.5456	49446	2604	34896	5696	4030	0.96	HHA
											172.433	52.5576	51235	2625	33975	5570	3871	0.9	HHA
											172.472	52.5696	57095	2402	31705	5322	4073	0.76	HHA
											172.512	52.5816	68746	2427	30616	4935	3621	0.61	HHA
											172.551	52.5936	69760	2615	32505	5406	3762	0.63	HHA
											172.591	52.6056	70523	2748	33401	5888	3530	0.65	HHA
											172.63	52.6176	66963	2820	34020	5953	3981	0.7	HHA
											172.669	52.6296	63897	2852	34271	5646	3930	0.73	HHA
											172.709	52.6416	55013	2808	35410	6174	4104	0.88	HHA
											172.748	52.6536	47418	3000	37240	6612	4281	1.08	HHA
											172.787	52.6656	46812	2679	36560	6219	4404	1.07	HHA
											174.197	53.0952	88833	4018	36097	7866	4622	0.59	HHA
											174.236	53.1072	94340	4024	34960	7845	4517	0.54	HHA
											174.276	53.1192	95098	4202	35869	7708	4448	0.55	HHA
											174.315	53.1312	92657	4191	36454	7802	4658	0.57	HHA
											174.354	53.1432	106661	3800	34163	7585	4490	0.47	HHA
											174.394	53.1552	100915	3886	34967	7243	4753	0.5	HHA
											174.433	53.1672	102293	3764	34664	7452	4623	0.49	HHA
											174.472	53.1792	105327	3370	32808	6565	4151	0.45	HHA
											174.512	53.1912	92267	3424	33021	6696	4088	0.51	HHA
											174.551	53.2032	93138	2486	28365	5238	3498	0.43	HHA
											174.591	53.2152	89654	2404	27733	4326	2997	0.42	HHA
											174.63	53.2272	90811	2204	27233	4585	3054	0.41	HHA
											174.669	53.2392	88542	2294	28978	4699	3221	0.44	HHA
											174.709	53.2512	86757	2236	26375	4293	3163	0.42	HHA
											176.197	53.7048	44128	2344	32347	5146	3635	0.99	HHA
											176.236	53.7168	44000	2368	32422	5250	3822	1	HHA
											176.276	53.7288	43851	1988	30479	4776	3485	0.93	HHA
											176.315	53.7408	60958	1890	25806	4008	2928	0.57	HHA
											176.354	53.7528	68594	1777	23806	3689	2687	0.47	HHA
											176.394	53.7648	62168	1639	21895	3026	2390	0.47	HHA
											176.433	53.7768	47019	1871	27739	3990	3180	0.78	HHA
											176.472	53.7888	45272	1899	28813	4067	3180	0.84	HHA
											176.512	53.8008	54750	2043	30279	4357	3543	0.73	HHA
											176.551	53.8128	57135	2810	35655	5970	4029	0.85	HHA
											176.591	53.8248	70184	3457	37496	6429	4586	0.74	HHA
											176.63	53.8368	77616	3459	37422	6451	4613	0.67	HHA
											176.669	53.8488	64881	3903	42086	7240	4806	0.89	HHA
											176.709	53.8608	64135	3338	39030	6328	4150	0.82	HHA
											176.748	53.8728	50610	2621	32013	4918	3773	0.86	HHA
											178.197	54.3144	28720	5177	55920	9612	6418	2.69	HHA
											178.236	54.3264	31371	5105	55348	8989	6123	2.41	HHA
											178.276	54.3384	28914	5317	56729	9193	6099	2.67	HHA
											178.315	54.3504	29059	4820	55283	8934	5883	2.58	HHA
											178.354	54.3624	27249	4691	56647	8893	5921	2.79	HHA
											178.394	54.3744	32994	4579	55027	8497	6070	2.25	HHA
											178.433	54.3864	45033	4411	50451	7976	5529	1.52	HHA
											178.472	54.3984	24259	4466	52215	8510	5517	2.91	HHA
											178.512	54.4104	21898	3859	49919	7619	5312	3.05	HHA
											178.551	54.4224	20961	3684	49126	7508	5229	3.13	HHA
											178.591	54.4344	23118	3662	48160	7342	5242	2.79	HHA
											178.63	54.4464	23818	3531	46221	6988	4964	2.59	HHA
											178.669	54.4584	22158	3603	45260	6828	5096	2.74	HHA
											178.709	54.4704	22337	3248	44567	6705	4702	2.65	HHA
											178.748	54.4824	18138	1447	23343	2792	2906	1.68	HHA
											180.236	54.936	14643	2152	34802	5433	3761	3.15	HHA
											180.276	54.948	14797	2301	34498	5444	4150	3.14	HHA
											180.315	54.96	16330	2253	35054	5344	4101	2.86	HHA
											180.354	54.972	16531	2233	35077	5530	4110	2.84	HHA
											180.394	54.984	17298	2416	35274	5505	4134	2.74	HHA
											180.433	54.996	17627	2424	35898	5673	4063	2.73	HHA
											180.472	55.008	18248	2395	37278	5688	4280	2.72	HHA
											180.512	55.02	18609	2627	37626	5869	4130	2.7	HHA
											180.551	55.032	18929	2592	38071	5693	4420	2.68	HHA
											180.591	55.044	20080	2620	39321	6218	4390	2.62	HHA
											180.63	55.056	23422	2703	39971	6264	4554	2.28	HHA
											180.669	55.068	24164	2599	38828	6022	4375	2.14	HHA
											180.709	55.08	20008	2814	40368	6330	4486	2.7	HHA
											180.748	55.092	17419	2458	35904	5570	4053	2.75	HHA
											182.157	55.5216	14568	1521	28002	3765	3229	2.51	HHA
											182.197	55.5336	15222	1515	28942	3778	3448	2.48	HHA
											182.236	55.5456	15426	1745	31507	4146	3410	2.65	HHA
											182.276	55.5576	14779	1869	31998	4531	3396	2.83	HHA
											182.315	55.5696	14825	1962	34008	4543	3551	2.97	HHA
											182.354	55.5816	15736	1932	32805	4556	3687	2.73	HHA
											182.394	55.5936	14607	1897	33682	4488	3753	3	HHA
											182.433	55.6056	14014	1874	33436	4589	3567	3.1	HHA
											182.472	55.6176	14669	1924	32881	4405	3631	2.92	HHA
											182.512	55.6296	12570	1423	26750	3391	3011	2.75	HHA
											182.551	55.6416	6484	816	13049	1198	1541	2.56	HHA
											184.394	56.2032	8396	638	14969	1257	1611	2.2	HHA
											184.433	56.2152	8221	737	14674	1370	1648	2.24	HHA
											184.472	56.2272	7246	746	13972	1260	1530	2.42	HHA
											184.512	56.2392	9826	809	16626	1730	2079	2.16	HHA
											184.551	56.2512	7145	670	12209	1236	1735	2.22	HHA
											186.157	56.7408	24298	3627	48000	7631	5493	2.66	HHA
											186.197	56.7528	22747	3599	48297	7217	5500	2.84	HHA
											186.236	56.7648	23974	3445	48694	7395	5235	2.7	HHA
											186.276	56.7768	21024	3841	49441	7348	5218	3.13	HHA
											186.315	56.7888	21926	3596	50876	7474	5246	3.06	HHA
											186.354	56.8008	21858	3822	51548	7493	5649	3.13	HHA
											186.394	56.8128	21870	3704	48938	7554	5295	2.99	HHA
											186.433	56.8248	20027	3769	49110	7165	5511	3.27	HHA
											186.472	56.8368	19230	3782	52041	7615	5561	3.59	HHA
											186.512	56.8488	21743	3680	51485	7904	5585	3.16	HHA
											186.551	56.8608	29536	3642	49325	6995	5026	2.2	HHA
											186.591	56.8728	32764	3213	47947	6562	4804	1.91	HHA
											186.63	56.8848	35593	2976	50394	6271	4318	1.8	HHA
											186.669	56.8968	33818	2920	51635	6234	4275	1.92	HHA
											186.709	56.9088	30081	2683	50334	5767	4145	2.09	HHA
											186.748	56.9208	29261	2872	49958	6021	4770	2.17	HHA
											186.787	56.9328	27178	2889	51825	6437	4889	2.43	HHA
											186.827	56.9448	24178	3343	51936	6809	4848	2.77	HHA
											186.866	56.9568	22542	3521	50116	7323	5496	2.95	HHA
											186.905	56.9688	17414	2325	37272	4917	3961	2.78	HHA
											188.039	57.3144	12863	1419	27611	3409	2964	2.75	HHA
											188.079	57.3264	13627	1544	27945	3341	3116	2.64	HHA
											188.118	57.3384	14294	1551	27939	3735	3219	2.55	HHA
											188.157	57.3504	14288	1516	29245	3817	3003	2.63	HHA
											188.197	57.3624	14352	1602	29654	3806	3472	2.68	HHA
											188.236	57.3744	18014	1684	30207	3711	3373	2.16	HHA
											188.276	57.3864	25276	1545	26896	3174	2848	1.36	HHA
											188.315	57.3984	20983	1741	28019	3540	3196	1.74	HHA
											188.354	57.4104	20771	1837	29029	3765	2988	1.81	HHA
											188.394	57.4224	17157	1733	27375	3623	2988	2.08	HHA
											188.433	57.4344	15335	1748	26045	3340	3263	2.24	HHA
											190.039	57.924	53268	3431	40180	7012	4633	1.04	HHA
											190.079	57.936	54299	3395	41405	7275	4795	1.05	HHA
											190.118	57.948	51502	3579	40524	7025	4769	1.09	HHA
											190.157	57.96	56412	3525	40781	7452	4601	1	HHA
											190.197	57.972	54323	3487	39884	7019	4716	1.01	HHA
											190.236	57.984	54605	3385	37931	6480	4893	0.96	HHA
											190.276	57.996	49258	3156	37977	6497	4364	1.06	HHA
											190.315	58.008	48988	3231	39742	6612	4429	1.1	HHA
											190.354	58.02	46306	3429	41924	7052	4458	1.23	HHA
											190.394	58.032	47005	3433	41268	7262	4770	1.21	HHA
											190.433	58.044	50085	3197	40630	6896	4574	1.1	HHA
											190.472	58.056	51703	3243	39826	6693	4318	1.05	HHA
											190.512	58.068	53039	2863	37404	6106	4004	0.95	HHA
											190.551	58.08	49021	2343	32983	5239	3571	0.9	HHA
											190.591	58.092	39631	1422	23616	3111	2400	0.77	HHA
											192.276	58.6056	13922	1198	24222	3106	2971	2.26	HHA
											192.315	58.6176	11690	1288	25079	3403	2993	2.8	HHA
											192.354	58.6296	10369	1450	25812	3465	3283	3.28	HHA
											192.394	58.6416	9867	1330	26324	3494	3509	3.51	HHA
											192.433	58.6536	9982	1291	26320	3391	3431	3.45	HHA
											192.472	58.6656	10995	1272	26177	3291	3221	3.09	HHA
											192.512	58.6776	11009	1345	27335	3590	3302	3.23	HHA
											192.551	58.6896	11660	1394	27183	3632	3267	3.04	HHA
											192.591	58.7016	12113	1373	28434	3520	3080	3.01	HHA
											192.63	58.7136	12137	1517	28367	3838	3369	3.06	HHA
											192.669	58.7256	11432	1676	29935	4157	3762	3.46	HHA
											192.709	58.7376	11388	1769	29666	4258	3710	3.46	HHA
											192.748	58.7496	14029	1792	29376	4323	3597	2.79	HHA
											192.787	58.7616	13553	1885	31216	4238	3684	3.03	HHA
											192.827	58.7736	14301	1660	30116	4316	3697	2.78	HHA
											194.315	59.2272	18461	2712	38176	5608	4278	2.75	HHA
											194.354	59.2392	16360	2500	37596	5608	4144	3.05	HHA
											194.394	59.2512	16782	2529	38691	5479	4470	3.05	HHA
											194.433	59.2632	16739	2536	38675	5623	4482	3.07	HHA
											194.472	59.2752	17199	2584	38412	5476	4593	2.97	HHA
											194.512	59.2872	18588	2660	38565	5609	4353	2.75	HHA
											194.551	59.2992	18058	2542	38501	5791	4315	2.83	HHA
											194.591	59.3112	18040	2578	38664	5848	4577	2.86	HHA
											194.63	59.3232	16958	2666	38926	5483	4249	3.03	HHA
											194.669	59.3352	17187	2578	39150	5536	4535	3.01	HHA
											194.709	59.3472	17745	2444	39053	5565	4424	2.9	HHA
											194.748	59.3592	16565	2510	39575	5182	4411	3.12	HHA
											194.787	59.3712	17285	2491	38961	5110	4101	2.93	HHA
											194.827	59.3832	17551	2257	38169	4872	3959	2.81	HHA
											196.197	59.8008	12921	3714	39386	7594	5776	4.37	HHA
											196.236	59.8128	11947	4113	42904	8056	6057	5.12	HHA
											196.276	59.8248	11779	4229	44372	7977	5969	5.31	HHA
											196.315	59.8368	12320	4231	45156	7826	5956	5.13	HHA
											196.354	59.8488	12779	4219	46418	7574	6133	5.04	HHA
											196.394	59.8608	11519	4350	46999	8040	5811	5.66	HHA
											196.433	59.8728	13034	4543	49441	8572	5949	5.26	HHA
											196.472	59.8848	12803	4581	50194	8625	6011	5.42	HHA
											196.512	59.8968	13621	4699	49125	8667	6354	5.05	HHA
											196.551	59.9088	15520	4572	49897	8472	6278	4.46	HHA
											196.591	59.9208	14800	4505	49729	8556	6415	4.68	HHA
											196.63	59.9328	16166	4595	50603	8323	6311	4.32	HHA
											196.669	59.9448	15370	4542	51019	8809	6011	4.58	HHA
											196.709	59.9568	16569	4253	49357	8329	6051	4.1	HHA
											196.748	59.9688	15359	2184	35276	5082	4739	3.08	HHA
											198	60.3504	10946	2279	33455	5505	4156	4.15	HHA
											198.039	60.3624	12409	2309	33513	5222	3958	3.63	HHA
											198.079	60.3744	13129	2291	33381	4930	4122	3.41	HHA
											198.118	60.3864	10736	2325	33782	5398	4236	4.26	HHA
											198.157	60.3984	10744	2390	34315	5151	4149	4.28	HHA
											198.197	60.4104	10030	2213	33456	5348	4182	4.51	HHA
											198.236	60.4224	10931	2311	33470	5668	4098	4.17	HHA
											198.276	60.4344	10003	2349	34756	5321	4228	4.66	HHA
											198.315	60.4464	10597	2329	35013	5322	4401	4.44	HHA
											198.354	60.4584	11184	2283	34744	5404	4309	4.18	HHA
											198.394	60.4704	10797	2300	34325	5255	4275	4.27	HHA
											198.433	60.4824	10982	2378	34171	5365	4235	4.2	HHA
											198.472	60.4944	11137	2356	34351	5192	4174	4.14	HHA
											198.512	60.5064	11091	2284	34156	5277	4147	4.14	HHA
											198.551	60.5184	10414	2265	34818	4819	3954	4.4	HHA
											198.591	60.5304	11300	2221	34972	5012	4277	4.11	HHA
											198.63	60.5424	10658	2220	36708	5076	4195	4.52	HHA
											198.669	60.5544	11385	2093	39129	4873	3859	4.39	HHA
											198.709	60.5664	18314	1721	31330	3785	3350	2.19	HHA
											200.551	61.128	11530	1177	15963	2025	2030	1.84	HHA
											200.591	61.14	14963	1456	20541	2926	2581	1.84	HHA
											200.63	61.152	20900	1833	24593	3605	2779	1.57	HHA
											200.669	61.164	27289	2440	30753	4929	3768	1.54	HHA
											200.709	61.176	28730	2787	34711	5746	3955	1.64	HHA
											200.748	61.188	25533	2584	34860	5258	3844	1.82	HHA
											200.787	61.2	27268	2410	33146	5074	3586	1.62	HHA
											200.827	61.212	24933	2244	30385	4576	3643	1.64	HHA
											200.866	61.224	24274	2352	31662	4801	3759	1.75	HHA
											200.905	61.236	20843	2299	32664	4950	3486	2.08	HHA
											200.945	61.248	17215	2075	32052	4557	3666	2.46	HHA
											200.984	61.26	16842	1994	30107	4349	3642	2.38	HHA
											201.024	61.272	17028	1793	28465	4327	3276	2.22	HHA
											201.063	61.284	16642	1860	26208	3732	3300	2.11	HHA
											201.102	61.296	13219	1168	19203	2482	2357	1.91	HHA
											201.142	61.308	9863	577	13021	1335	1641	1.68	HHA
											202.236	61.6416	47170	3568	42206	6785	4581	1.21	HHA
											202.276	61.6536	47639	3805	43022	6681	4718	1.22	HHA
											202.315	61.6656	47444	3788	44302	6732	4794	1.26	HHA
											202.354	61.6776	43831	3815	46959	7141	4997	1.44	HHA
											202.394	61.6896	46466	3937	45711	7280	4950	1.33	HHA
											202.433	61.7016	50076	3726	45472	7016	5005	1.22	HHA
											202.472	61.7136	53532	3743	44521	6711	4976	1.12	HHA
											202.512	61.7256	52869	3782	47014	7106	4973	1.19	HHA
											202.551	61.7376	49752	3828	49032	7074	4894	1.3	HHA
											202.591	61.7496	47667	3922	48670	7636	5261	1.37	HHA
											202.63	61.7616	48109	3761	47384	7418	4849	1.32	HHA
											204.079	62.2032	48805	2911	34808	4983	3804	0.95	HHA
											204.118	62.2152	47246	2987	35966	5074	3864	1.01	HHA
											204.157	62.2272	44127	3036	37738	5184	4033	1.13	HHA
											204.197	62.2392	44370	3106	37768	5048	3919	1.12	HHA
											204.236	62.2512	44656	3295	37872	5078	3907	1.12	HHA
											204.276	62.2632	43154	2976	37581	4925	3992	1.15	HHA
											204.315	62.2752	42359	3044	37133	5032	3847	1.16	HHA
											204.354	62.2872	43957	3097	37147	5119	4223	1.13	HHA
											204.394	62.2992	48720	3156	35894	5171	4165	0.99	HHA
											204.433	62.3112	50098	3023	35502	5183	3995	0.95	HHA
											204.472	62.3232	52697	3010	35381	5231	3843	0.9	HHA
											204.512	62.3352	53029	3228	35735	5181	3955	0.91	HHA
											204.551	62.3472	49827	3038	35226	5344	3986	0.96	HHA
											204.591	62.3592	42907	3172	36248	5134	3670	1.12	HHA
											204.63	62.3712	44507	3038	37011	5113	3875	1.1	HHA
											204.669	62.3832	44395	3106	38100	5335	3842	1.13	HHA
											206.236	62.8608	18906	3757	45187	7416	5474	3.27	HHA
											206.276	62.8728	19781	4118	45203	7618	5442	3.15	HHA
											206.315	62.8848	19359	3928	45854	7568	5535	3.25	HHA
											206.354	62.8968	18668	4029	46689	7712	5570	3.43	HHA
											206.394	62.9088	16537	4163	48678	7883	5536	4.01	HHA
											206.433	62.9208	16942	4455	50224	8381	6082	4.08	HHA
											206.472	62.9328	14757	4480	51479	8394	5816	4.75	HHA
											206.512	62.9448	16218	4366	51824	8364	6006	4.35	HHA
											206.551	62.9568	18643	3551	44010	6982	5527	3.22	HHA
											206.591	62.9688	9799	998	16052	1992	1920	2.14	HHA
											208.236	63.4704	6656	4197	60564	8272	5762	11.84	HHA
											208.276	63.4824	7701	4085	56845	8057	5913	9.73	HHA
											208.315	63.4944	9548	4421	58914	8249	5932	8.12	HHA
											208.354	63.5064	12767	4180	57834	7822	5601	5.91	HHA
											208.394	63.5184	15468	4007	56691	7231	5245	4.73	HHA
											208.433	63.5304	12645	3816	55638	6939	5403	5.68	HHA
											208.472	63.5424	11056	3895	53446	7236	5687	6.36	HHA
											208.512	63.5544	11450	3773	48015	7099	5511	5.62	HHA
											208.551	63.5664	10738	3871	47647	7308	5535	5.99	HHA
											208.591	63.5784	11583	3823	46782	7160	5406	5.45	HHA
											208.63	63.5904	10846	3971	46805	7301	5540	5.87	HHA
											210.236	64.08	25245	2662	40127	5647	4326	2.09	HHA
											210.276	64.092	25030	2730	39148	5687	4281	2.07	HHA
											210.315	64.104	26949	3655	42904	7128	5207	2.19	HHA
											210.354	64.116	28552	4195	46637	7759	5338	2.24	HHA
											210.394	64.128	28481	4043	45973	7647	5401	2.21	HHA
											210.433	64.14	26609	3731	45560	7211	4979	2.31	HHA
											210.472	64.152	24862	3278	41378	6154	4498	2.22	HHA
											210.512	64.164	22288	2666	39485	5754	4370	2.35	HHA
											210.551	64.176	20488	2213	35703	4901	3810	2.28	HHA
											212.276	64.7016	48072	2807	38891	5512	3885	1.06	HHA
											212.315	64.7136	52226	2890	37399	5545	3801	0.95	HHA
											212.354	64.7256	53589	2877	37438	5424	3887	0.93	HHA
											212.394	64.7376	55138	2881	38639	5623	3996	0.93	HHA
											212.433	64.7496	54166	2780	38705	5280	3686	0.93	HHA
											212.472	64.7616	56133	2999	39298	5843	3910	0.93	HHA
											212.512	64.7736	58890	3243	40283	5919	4331	0.91	HHA
											212.551	64.7856	65955	3993	44136	7120	4462	0.91	HHA
											212.591	64.7976	66136	3944	44993	7392	4663	0.92	HHA
											212.63	64.8096	55300	3303	37971	5885	3922	0.92	HHA
											212.669	64.8216	35071	1257	21253	2231	2148	0.77	HHA
											214.197	65.2872	44818	4336	54173	8272	5189	1.61	HHA
											214.236	65.2992	44069	4412	54541	7843	4987	1.63	HHA
											214.276	65.3112	46820	4029	51735	7714	5076	1.46	HHA
											214.315	65.3232	61973	2861	46611	5475	3739	0.95	HHA
											214.354	65.3352	74996	2885	46591	5494	3474	0.78	HHA
											214.394	65.3472	56628	3743	50149	7266	4406	1.16	HHA
											214.433	65.3592	49889	4151	51356	7660	4879	1.36	HHA
											214.472	65.3712	46737	4031	50659	7445	5008	1.44	HHA
											214.512	65.3832	42584	4232	50823	7167	5073	1.58	HHA
											214.551	65.3952	40072	2991	41774	5181	3698	1.34	HHA
											216.157	65.8848	10648	1487	29898	3257	2899	3.53	HHA
											216.197	65.8968	10793	1373	28541	3344	3078	3.37	HHA
											216.236	65.9088	12505	1527	29749	3457	3083	3.02	HHA
											216.276	65.9208	15549	1486	28339	3333	2696	2.31	HHA
											216.315	65.9328	17800	1550	30414	3786	2908	2.17	HHA
											216.354	65.9448	17152	1581	30036	3571	2912	2.22	HHA
											216.394	65.9568	16693	1577	30513	3696	3025	2.32	HHA
											216.433	65.9688	16720	1753	30995	3864	3052	2.37	HHA
											216.472	65.9808	18768	1752	31707	4024	3193	2.17	HHA
											216.512	65.9928	18694	1826	33722	4447	3194	2.31	HHA
											216.551	66.0048	17217	2073	33942	4744	3803	2.59	HHA
											216.591	66.0168	16435	2121	32587	4357	3329	2.58	HHA
											216.63	66.0288	13543	1821	26785	3621	2922	2.6	HHA
											218.079	66.4704	7987	2592	38604	5824	4381	6.44	HHA
											218.118	66.4824	8248	2557	40769	5762	4412	6.49	HHA
											218.157	66.4944	9542	2563	40154	5891	4422	5.56	HHA
											218.197	66.5064	10845	2589	39379	5639	4030	4.76	HHA
											218.236	66.5184	12252	2920	40501	5973	4569	4.4	HHA
											218.276	66.5304	14196	2952	41370	6038	4601	3.87	HHA
											218.315	66.5424	13543	3403	45298	6815	4723	4.45	HHA
											218.354	66.5544	14299	3591	47494	7253	4826	4.42	HHA
											218.394	66.5664	17562	3700	46834	7227	4925	3.57	HHA
											218.433	66.5784	20046	3905	48567	7461	4879	3.23	HHA
											218.472	66.5904	13060	3707	47356	6702	4900	4.8	HHA
											220.197	67.116	15079	2304	37148	5202	4135	3.24	HHA
											220.236	67.128	16800	2644	38407	5784	4341	3.05	HHA
											220.276	67.14	17578	2952	40954	6281	4720	3.12	HHA
											220.315	67.152	18818	2890	41320	6523	4539	2.94	HHA
											220.354	67.164	19016	3138	41375	6339	4327	2.9	HHA
											220.394	67.176	19374	3147	43108	6581	4492	2.96	HHA
											220.433	67.188	18322	3419	45732	6948	5064	3.34	HHA
											220.472	67.2	19140	3640	44563	7321	5092	3.17	HHA
											220.512	67.212	23472	3159	42410	6455	4388	2.4	HHA
											220.551	67.224	18313	2860	41154	5907	4753	2.99	HHA
											220.591	67.236	18870	2317	37373	4961	3865	2.57	HHA
											222.197	67.7256	29766	3261	40549	6739	4722	1.86	HHA
											222.236	67.7376	30855	3358	39972	6636	4486	1.76	HHA
											222.276	67.7496	31337	3549	42752	7025	4962	1.86	HHA
											222.315	67.7616	30666	3770	44030	7414	5227	1.97	HHA
											222.354	67.7736	30134	3867	44095	7716	5401	2.03	HHA
											222.394	67.7856	29506	3874	46882	7479	5008	2.14	HHA
											222.433	67.7976	30855	4003	45613	7608	5068	2.02	HHA
											222.472	67.8096	37735	3832	43892	7676	5255	1.61	HHA
											222.512	67.8216	35779	4137	45500	7524	5130	1.74	HHA
											222.551	67.8336	33432	4247	47218	8053	5684	1.95	HHA
											222.591	67.8456	33359	4123	47041	8290	5488	1.95	HHA
											224.197	68.3352	37622	4265	46906	8259	5307	1.72	HHA
											224.236	68.3472	37549	4306	46050	8068	5318	1.7	HHA
											224.276	68.3592	39047	4270	46220	7928	5635	1.64	HHA
											224.315	68.3712	38950	4169	45461	7744	4854	1.6	HHA
											224.354	68.3832	38884	3983	45674	7613	5112	1.6	HHA
											224.394	68.3952	37747	4079	46518	7764	5097	1.68	HHA
											224.433	68.4072	36606	4077	45982	7446	4908	1.7	HHA
											224.472	68.4192	38680	3867	44929	7769	5103	1.59	HHA
											224.512	68.4312	35992	3761	43365	7469	5001	1.66	HHA
											224.551	68.4432	37868	3784	43312	7297	4789	1.56	HHA
											224.591	68.4552	36090	3744	48140	6915	4851	1.76	HHA
											224.63	68.4672	36269	3699	43287	7138	4602	1.62	HHA
											224.669	68.4792	35444	3470	40421	6506	4499	1.55	HHA
											224.709	68.4912	36613	3294	39318	6384	4500	1.46	HHA
											224.748	68.5032	36664	2957	40126	6088	4163	1.45	HHA
											226.118	68.9208	49591	1851	27578	4019	2974	0.73	HHA
											226.157	68.9328	44176	2186	28574	4585	3460	0.88	HHA
											226.197	68.9448	43222	2830	34343	5479	4024	1.08	HHA
											226.236	68.9568	50009	2706	34341	5761	3664	0.93	HHA
											226.276	68.9688	52746	2789	35092	5586	3762	0.9	HHA
											226.315	68.9808	61027	2554	32783	5494	3510	0.73	HHA
											226.354	68.9928	64115	2483	32519	4647	3289	0.67	HHA
											226.394	69.0048	71482	2098	30756	4440	3294	0.57	HHA
											226.433	69.0168	57193	2912	35683	5719	3757	0.84	HHA
											226.472	69.0288	69102	2701	34510	5458	3520	0.67	HHA
											226.512	69.0408	67762	2588	33421	5679	3385	0.67	HHA
											226.551	69.0528	58792	2869	35354	5778	3476	0.81	HHA
											226.591	69.0648	50792	2405	32835	4744	3836	0.86	HHA
											228.236	69.5664	14846	4082	50784	8085	5480	4.61	HHA
											228.276	69.5784	11218	4150	51754	7655	5632	6.17	HHA
											228.315	69.5904	11079	3539	53535	7116	5010	6.25	HHA
											228.354	69.6024	12112	3192	59392	6017	4748	6.06	HHA
											228.394	69.6144	9132	2884	61025	5680	4378	8.1	HHA
											228.433	69.6264	5610	2468	56515	5468	4387	12.27	HHA
											228.472	69.6384	7164	2307	55341	5128	4246	9.36	HHA
											228.512	69.6504	12022	2423	53565	4934	3591	5.37	HHA
											228.551	69.6624	15458	1970	53335	4451	3461	4.09	HHA
											230.472	70.248	9348	1037	25101	2866	2677	3.39	HHA
											230.512	70.26	9230	1038	28843	2851	2705	3.84	HHA
											230.551	70.272	10868	1000	31077	2461	2558	3.41	HHA
											230.591	70.284	11851	925	28193	2489	2495	2.88	HHA
											230.63	70.296	13156	983	30172	2541	2332	2.74	HHA
											230.669	70.308	13115	904	30179	2354	2314	2.73	HHA
											230.709	70.32	11899	942	26714	2746	2535	2.77	HHA
											230.748	70.332	11997	956	22306	2700	2480	2.37	HHA
											230.787	70.344	8397	655	15448	1733	1826	2.34	HHA
											230.827	70.356	19859	182	4611	-99	676	0.27	HHA
											232.197	70.7736	21859	3000	38206	6710	4696	2.41	HHA
											232.236	70.7856	23060	2909	36260	6160	4699	2.17	HHA
											232.276	70.7976	25536	3030	37749	6260	4609	2.02	HHA
											232.315	70.8096	27547	3040	40314	6560	4835	1.99	HHA
											232.354	70.8216	28955	3311	43126	7079	5107	2.02	HHA
											232.394	70.8336	27971	3291	42489	7040	5106	2.07	HHA
											232.433	70.8456	27801	3335	42532	6848	5296	2.09	HHA
											232.472	70.8576	28477	3221	42042	6888	4883	2	HHA
											232.512	70.8696	29549	3249	42629	6862	4830	1.95	HHA
											232.551	70.8816	27795	3336	42767	7094	5120	2.1	HHA
											232.591	70.8936	25342	3267	43146	7128	5151	2.32	HHA
											232.63	70.9056	25380	3395	42185	6934	5318	2.28	HHA
											232.669	70.9176	25154	3034	40495	6577	4786	2.18	HHA
											232.709	70.9296	25727	2927	40591	6806	4871	2.15	HHA
											232.748	70.9416	22709	2976	40982	6726	4903	2.45	HHA
											232.787	70.9536	21507	2828	40610	6431	4868	2.55	HHA
											232.827	70.9656	21695	2812	39836	6180	4649	2.46	HHA
											232.866	70.9776	20385	2382	36812	5543	4386	2.41	HHA
											232.905	70.9896	19051	1965	31579	4768	3662	2.2	HHA
											234.118	71.3592	16259	2317	38402	5516	4259	3.11	HHA
											234.157	71.3712	24761	2393	35656	5300	4386	1.93	HHA
											234.197	71.3832	38300	2383	33942	4863	4048	1.18	HHA
											234.236	71.3952	26550	2196	35463	5177	4183	1.77	HHA
											234.276	71.4072	15345	2349	37425	5581	4465	3.25	HHA
											234.315	71.4192	15867	2400	37274	5751	4372	3.14	HHA
											234.354	71.4312	17473	2432	36459	5638	4445	2.8	HHA
											234.394	71.4432	15339	2178	36271	5275	4090	3.12	HHA
											234.433	71.4552	15907	2014	35878	4984	4304	2.97	HHA
											234.472	71.4672	16798	1992	34486	4666	4108	2.69	HHA
											234.512	71.4792	11978	1845	33906	4592	3955	3.7	HHA
											234.551	71.4912	10711	1826	33583	4535	3832	4.09	HHA
											234.591	71.5032	11787	1726	33803	4408	3840	3.71	HHA
											234.63	71.5152	11986	1582	32772	4050	3675	3.51	HHA
											234.669	71.5272	11962	1735	31660	3930	3607	3.42	HHA
											234.709	71.5392	12138	1692	32598	4094	3712	3.47	HHA
											236.236	72.0048	24345	3483	45579	7795	5282	2.55	HHA
											236.276	72.0168	20893	3718	46786	7611	5692	3.05	HHA
											236.315	72.0288	20520	3710	47330	7981	5557	3.15	HHA
											236.354	72.0408	20602	3788	46963	7920	5190	3.1	HHA
											236.394	72.0528	23277	3846	47345	7623	5470	2.76	HHA
											236.433	72.0648	23325	3847	48140	7954	5544	2.81	HHA
											236.472	72.0768	25258	3706	46869	7972	5517	2.54	HHA
											236.512	72.0888	24579	3791	46776	7473	5304	2.58	HHA
											236.551	72.1008	23353	3960	47776	8157	5384	2.8	HHA
											236.591	72.1128	22839	4055	48213	8243	5414	2.89	HHA
											236.63	72.1248	25039	4028	45954	7856	5489	2.53	HHA
											236.669	72.1368	24339	4185	46662	7993	5554	2.65	HHA
											236.709	72.1488	25715	4166	48044	8280	5631	2.57	HHA
											236.748	72.1608	26589	4054	48648	8443	5633	2.51	HHA
											236.787	72.1728	25191	4233	48267	8584	5776	2.65	HHA
											236.827	72.1848	26512	4317	46559	8053	5556	2.43	HHA
											238.197	72.6024	46018	4105	46449	7878	5357	1.39	HHA
											238.236	72.6144	47729	4113	46026	7523	5101	1.31	HHA
											238.276	72.6264	46035	4025	46031	7885	5031	1.37	HHA
											238.315	72.6384	47609	4055	45362	7981	5657	1.32	HHA
											238.354	72.6504	44669	3777	42902	7271	5226	1.32	HHA
											238.394	72.6624	39763	3550	41086	6885	4665	1.41	HHA
											238.433	72.6744	36187	3532	42311	7092	4953	1.6	HHA
											238.472	72.6864	35151	3670	43006	7169	5054	1.68	HHA
											238.512	72.6984	38511	3954	44744	7495	5043	1.59	HHA
											238.551	72.7104	41118	4066	45655	7526	5419	1.52	HHA
											238.591	72.7224	42056	4191	47214	8095	5607	1.55	HHA
											238.63	72.7344	43333	4244	46454	8205	5517	1.49	HHA
											238.669	72.7464	39881	4216	46537	7896	5641	1.61	HHA
											238.709	72.7584	36328	3984	46223	7690	5222	1.74	HHA
											238.748	72.7704	37011	4011	46393	7514	5057	1.7	HHA
											238.787	72.7824	37757	3887	44863	7364	4821	1.61	HHA
											240.394	73.272	27059	2139	37829	4843	3478	1.78	HHA
											240.433	73.284	28252	2382	39344	5186	4200	1.81	HHA
											240.472	73.296	27866	2393	38716	5127	3794	1.8	HHA
											240.512	73.308	27469	2380	39185	5161	3891	1.84	HHA
											240.551	73.32	29694	2572	40802	5356	4187	1.78	HHA
											240.591	73.332	31583	2747	42446	5448	4266	1.74	HHA
											240.63	73.344	34775	2619	41975	5612	4027	1.56	HHA
											240.669	73.356	34940	2669	42908	5454	4311	1.58	HHA
											240.709	73.368	36209	2784	43329	6029	4187	1.56	HHA
											240.748	73.38	36482	2360	40412	5205	3667	1.42	HHA
											240.787	73.392	33685	2045	31478	3870	3357	1.21	HHA
											242.197	73.8216	38413	2983	41254	6197	4451	1.43	HHA
											242.236	73.8336	35040	2921	41094	6198	4196	1.55	HHA
											242.276	73.8456	32429	2704	39873	5605	4404	1.62	HHA
											242.315	73.8576	29740	2567	38744	5853	4233	1.73	HHA
											242.354	73.8696	32105	2596	38540	5582	4328	1.59	HHA
											242.394	73.8816	31946	2468	37341	5529	4098	1.55	HHA
											242.433	73.8936	30274	2552	37760	5300	4297	1.65	HHA
											242.472	73.9056	30370	2396	37875	5479	4048	1.64	HHA
											242.512	73.9176	31616	2352	38466	5679	4238	1.6	HHA
											242.551	73.9296	30765	2466	37616	5464	3921	1.61	HHA
											242.591	73.9416	29709	2214	33869	4999	3600	1.5	HHA
											242.63	73.9536	32432	2057	33622	4958	3861	1.37	HHA
											242.669	73.9656	30479	2315	36466	5271	3920	1.57	HHA
											244.472	74.5152	16885	1725	30671	4485	3647	2.4	HHA
											244.512	74.5272	16797	1805	31077	4669	3764	2.46	HHA
											244.551	74.5392	18320	1772	30772	4443	3635	2.22	HHA
											244.591	74.5512	16232	1623	31545	4327	3523	2.53	HHA
											244.63	74.5632	15643	1614	29035	3992	3198	2.42	HHA
											244.669	74.5752	15893	1723	28806	4159	3409	2.4	HHA
											244.709	74.5872	16764	1793	30166	4375	3682	2.39	HHA
											244.748	74.5992	16427	1799	30846	4579	3686	2.49	HHA
											244.787	74.6112	13644	1803	30670	4665	3805	3	HHA
											246.433	75.1128	18521	1261	24226	3393	3025	1.72	HHA
											246.472	75.1248	20292	1370	24562	3095	3009	1.58	HHA
											246.512	75.1368	18329	1268	24268	3360	2895	1.73	HHA
											246.551	75.1488	16297	1246	25092	3585	2962	2.02	HHA
											246.591	75.1608	14436	1395	25584	3474	2904	2.31	HHA
											246.63	75.1728	14093	1179	25788	3546	3045	2.38	HHA
											246.669	75.1848	14468	1230	25605	3512	2856	2.29	HHA
											246.709	75.1968	14479	1221	24716	3705	2931	2.25	HHA
											246.748	75.2088	14537	1221	24783	3481	2805	2.22	HHA
											246.787	75.2208	12671	1102	23722	3178	2838	2.43	HHA
											246.827	75.2328	10959	988	22436	2825	2749	2.65	HHA
											246.866	75.2448	11766	959	21554	2561	2607	2.35	HHA
											246.905	75.2568	12806	959	21460	2863	2515	2.17	HHA
											246.945	75.2688	12134	912	20538	2369	2413	2.16	HHA
											246.984	75.2808	10869	807	17604	2141	2091	2.08	HHA
											248.197	75.6504	35235	3196	46312	6384	4489	1.71	HHA
											248.236	75.6624	32219	3119	47352	6456	4786	1.92	HHA
											248.276	75.6744	30875	3658	51530	7199	4993	2.18	HHA
											248.315	75.6864	31559	3485	49362	7218	4444	2.04	HHA
											248.354	75.6984	29109	3236	48570	6847	4767	2.18	HHA
											248.394	75.7104	25134	2672	42978	5623	4379	2.21	HHA
											248.433	75.7224	27169	2332	39480	4405	3549	1.83	HHA
											248.472	75.7344	30083	2183	39955	5083	3645	1.69	HHA
											248.512	75.7464	28476	2640	40798	5241	3672	1.84	HHA
											248.551	75.7584	28257	2383	39464	4975	3757	1.79	HHA
											248.591	75.7704	25653	2039	35770	4104	3160	1.76	HHA
											250.276	76.284	7103	883	15805	1750	2015	2.88	HHA
											250.315	76.296	9413	1232	20253	2143	2216	2.75	HHA
											250.354	76.308	11047	1568	23772	3183	2830	2.84	HHA
											250.394	76.32	15867	2230	32282	4714	3450	2.69	HHA
											250.433	76.332	21539	2978	39704	6350	4378	2.48	HHA
											250.472	76.344	23191	3619	46113	8019	5182	2.71	HHA
											250.512	76.356	22583	3729	48086	8048	5511	2.89	HHA
											250.551	76.368	19137	3367	47087	7522	5323	3.31	HHA
											250.591	76.38	24165	4019	51025	8314	5312	2.84	HHA
											250.63	76.392	25580	4257	53357	8652	5828	2.82	HHA
											250.669	76.404	23067	4472	53104	9297	6209	3.17	HHA
											250.709	76.416	22349	4305	52303	8719	6018	3.19	HHA
											250.748	76.428	22744	4436	52727	9266	6020	3.19	HHA
											250.787	76.44	22212	4554	52623	9368	6133	3.27	HHA
											250.827	76.452	23116	4522	52400	8950	6144	3.12	HHA
											250.866	76.464	23146	4555	52691	9376	6125	3.14	HHA
											250.905	76.476	22440	4546	53736	8968	6116	3.27	HHA
											250.945	76.488	21844	4419	51159	8743	5962	3.22	HHA
											250.984	76.5	22022	2643	35136	5151	3896	2.13	HHA
											252.197	76.8696	17673	2806	39815	6250	4558	3.02	HHA
											252.236	76.8816	19186	2884	39814	6362	4636	2.8	HHA
											252.276	76.8936	16537	2926	40278	6662	4998	3.32	HHA
											252.315	76.9056	14991	2731	39560	6274	4916	3.57	HHA
											252.354	76.9176	14176	2520	39917	6151	4705	3.76	HHA
											252.394	76.9296	13605	2737	40242	6065	4834	3.96	HHA
											252.433	76.9416	12389	2601	40908	6354	4739	4.41	HHA
											252.472	76.9536	12592	2669	41449	6063	4668	4.36	HHA
											252.512	76.9656	13391	2502	36493	5534	4258	3.64	HHA
											252.551	76.9776	10512	1472	22271	3180	2783	2.83	HHA
											254.276	77.5032	4972	375	11312	1055	1397	2.84	HHA
											254.315	77.5152	4476	348	10791	1041	1368	3.03	HHA
											254.354	77.5272	4409	362	10060	889	1323	2.87	HHA
											254.394	77.5392	3972	278	8767	772	1168	2.77	HHA
											254.433	77.5512	5236	271	8306	634	1260	2	HHA
											254.472	77.5632	3911	234	8719	594	1119	2.73	HHA
											254.512	77.5752	3565	167	8772	631	1080	2.99	HHA
											254.551	77.5872	3982	147	6909	155	1062	2.08	HHA
											256.197	78.0888	14484	1268	26459	3460	3183	2.37	HHA
											256.236	78.1008	12179	1158	25603	3469	3219	2.75	HHA
											256.276	78.1128	8878	983	22878	2674	2847	3.31	HHA
											256.315	78.1248	7896	742	18617	2286	2245	3.03	HHA
											256.354	78.1368	7956	624	16441	1786	2225	2.65	HHA
											256.394	78.1488	6371	621	15308	1736	2054	3.1	HHA
											258.079	78.6624	25686	3497	45156	7288	5126	2.38	HHA
											258.118	78.6744	27606	3590	44742	7471	5323	2.21	HHA
											258.158	78.6864	24834	3391	42689	6989	5258	2.35	HHA
											258.197	78.6984	23528	3356	43107	6901	5176	2.49	HHA
											258.236	78.7104	20428	2846	39041	6039	4646	2.57	HHA
											258.276	78.7224	20805	2843	37221	5980	4215	2.42	HHA
											258.315	78.7344	19979	2496	35192	5327	4255	2.37	HHA
											258.354	78.7464	18094	2150	33163	4699	3870	2.43	HHA
											258.394	78.7584	19520	2311	33697	5232	3975	2.32	HHA
											258.433	78.7704	19481	2433	34171	5026	3934	2.34	HHA
											258.472	78.7824	19401	2297	33867	5073	3855	2.32	HHA
											258.512	78.7944	18428	2180	31093	4763	3867	2.27	HHA
											258.551	78.8064	17520	2007	30244	4411	3836	2.31	HHA
											258.591	78.8184	17800	2026	33093	4798	3855	2.46	HHA
											258.63	78.8304	19150	2476	35465	5396	4327	2.49	HHA
											258.669	78.8424	19272	2546	35502	5629	4219	2.49	HHA
											258.709	78.8544	18422	2476	35781	5377	4287	2.6	HHA
											258.748	78.8664	19087	2490	35914	5598	4230	2.53	HHA
											258.787	78.8784	19728	2322	34687	5430	3850	2.35	HHA
											258.827	78.8904	21746	2183	33193	4728	3923	2.02	HHA
											258.866	78.9024	23302	2077	33349	4658	3917	1.89	HHA
											258.906	78.9144	24501	2052	33339	4734	3753	1.79	HHA
											258.945	78.9264	34159	1855	30060	4571	3402	1.17	HHA
											258.984	78.9384	31552	2168	32102	4913	3669	1.36	HHA
											259.024	78.9504	21280	2115	32099	4911	3985	2.03	HHA
											259.063	78.9624	20133	1759	26818	4200	3107	1.78	HHA
											260.158	79.296	4922	1455	29566	4054	3569	7.85	HHA
											260.197	79.308	5221	1480	29015	4201	3506	7.32	HHA
											260.236	79.32	4997	1404	28214	3977	3554	7.43	HHA
											260.276	79.332	5606	1350	26071	3703	3337	6.15	HHA
											260.315	79.344	5647	1279	26073	3615	3275	6.06	HHA
											260.354	79.356	5028	1165	25524	3631	3176	6.66	HHA
											260.394	79.368	4448	1141	24617	3494	3081	7.27	HHA
											260.433	79.38	4154	1116	26497	3265	3145	8.19	HHA
											260.472	79.392	4182	1273	27836	3601	3096	8.56	HHA
											260.512	79.404	5452	1341	25762	3567	3328	6.24	HHA
											260.551	79.416	4194	1192	25072	3300	3064	7.78	HHA
											260.591	79.428	4230	1033	24866	3105	2726	7.5	HHA
											260.63	79.44	4888	1478	27856	4065	3363	7.52	HHA
											260.669	79.452	5237	1438	27613	4120	3446	6.99	HHA
											260.709	79.464	4997	1432	28050	4110	3611	7.45	HHA
											260.748	79.476	4339	1243	26987	3956	3456	8.21	HHA
											262.197	79.9176	9522	3558	41002	7889	5598	6.1	HHA
											262.236	79.9296	8962	3309	41482	7670	5472	6.46	HHA
											262.276	79.9416	8295	3482	40416	7632	4950	6.81	HHA
											262.315	79.9536	9517	3467	41851	7830	5561	6.17	HHA
											262.354	79.9656	8768	3421	43786	7589	5579	6.89	HHA
											262.394	79.9776	9112	3484	41173	7825	5873	6.4	HHA
											262.433	79.9896	9156	3462	41388	8039	5669	6.4	HHA
											262.472	80.0016	9531	3481	41643	8018	5833	6.19	HHA
											262.512	80.0136	9075	3373	41102	7790	5716	6.39	HHA
											262.551	80.0256	8979	3055	35949	6812	5000	5.66	HHA
											262.591	80.0376	8546	2432	32340	5244	4490	5.21	HHA
											262.63	80.0496	5165	1420	21234	3365	3036	5.63	HHA
											262.669	80.0616	3181	1071	14173	2434	2067	6.21	HHA
											264.197	80.5272	7085	1338	26686	3905	3508	5	HHA
											264.236	80.5392	6292	1690	30522	4541	3835	6.45	HHA
											264.276	80.5512	6386	1817	31532	4996	3863	6.61	HHA
											264.315	80.5632	6369	2056	32910	4907	3897	6.87	HHA
											264.354	80.5752	8501	2196	36184	5445	4068	5.63	HHA
											264.394	80.5872	7621	2533	37576	6066	4366	6.63	HHA
											264.433	80.5992	7595	2376	36684	5839	4328	6.48	HHA
											264.472	80.6112	7282	2660	37155	5979	4511	6.91	HHA
											264.512	80.6232	8456	2752	40448	6447	4277	6.38	HHA
											264.551	80.6352	8355	2577	39072	6305	4727	6.31	HHA
											264.591	80.6472	7067	2579	35316	5816	4268	6.79	HHA
											264.63	80.6592	5837	1964	29909	4565	3903	6.91	HHA
											266.354	81.1848	4075	2469	37340	5984	4954	12.45	HHA
											266.394	81.1968	5207	2780	39917	6300	5140	10.4	HHA
											266.433	81.2088	5216	3085	41119	6755	5253	10.78	HHA
											266.472	81.2208	4917	3093	41118	6628	5177	11.39	HHA
											266.512	81.2328	3871	2511	36448	5642	4450	12.67	HHA
											266.551	81.2448	3706	1985	30915	4645	3870	11.18	HHA
											266.591	81.2568	4596	1712	28482	4248	3502	8.26	HHA
											266.63	81.2688	4641	1985	30524	4739	3665	8.82	HHA
											266.669	81.2808	4075	2058	31322	4771	3813	10.3	HHA
											266.709	81.2928	3751	1912	31080	4569	3866	11.04	HHA
											266.748	81.3048	4075	1934	32526	5024	4147	10.71	HHA
											268.276	81.7704	14657	2127	32222	5018	3669	2.94	HHA
											268.315	81.7824	16503	1973	31517	4851	3442	2.53	HHA
											268.354	81.7944	17951	2285	33679	5088	4100	2.52	HHA
											268.394	81.8064	21706	2319	34764	5642	4205	2.16	HHA
											268.433	81.8184	23318	2251	33122	5226	3958	1.91	HHA
											268.472	81.8304	22104	2103	31660	4543	3457	1.89	HHA
											268.512	81.8424	18504	1972	31692	4861	3880	2.29	HHA
											268.551	81.8544	17512	2129	31706	5059	3920	2.44	HHA
											268.591	81.8664	16772	2159	31888	4839	3689	2.54	HHA
											268.63	81.8784	16303	1823	29853	4080	3508	2.41	HHA
											268.669	81.8904	14343	1425	25164	3148	2874	2.27	HHA
											270.158	82.344	5783	3160	44730	7082	5579	10.47	HHA
											270.197	82.356	6128	3158	46698	7377	5519	10.24	HHA
											270.236	82.368	6403	3299	48151	7531	5682	10.1	HHA
											270.276	82.38	7005	3650	49623	7718	5649	9.51	HHA
											270.315	82.392	7588	3405	49645	7558	5531	8.72	HHA
											270.354	82.404	8776	3313	48039	7354	5425	7.31	HHA
											270.394	82.416	7409	3430	50577	7437	5507	9.04	HHA
											270.433	82.428	7246	3411	49607	7458	5509	9.11	HHA
											270.472	82.44	7246	3287	48240	6952	5362	8.81	HHA
											270.512	82.452	8693	3149	45312	6164	4793	6.84	HHA
											270.551	82.464	7856	2671	39636	5615	4255	6.64	HHA
											270.591	82.476	8134	2353	35041	4932	3847	5.68	HHA
											270.63	82.488	12568	2744	37553	5376	4194	3.97	HHA
											270.669	82.5	21354	2472	36225	4672	3823	2.21	HHA
											273.339	83.3136	8082	3012	44481	6685	5128	7.34	HHA
											273.378	83.3256	6771	2821	43861	6547	5201	8.63	HHA
											273.417	83.3376	7563	2890	42648	6843	5077	7.6	HHA
											273.457	83.3496	7609	2984	44025	7196	5326	7.82	HHA
											273.496	83.3616	7666	3150	43843	7049	5245	7.73	HHA
											273.535	83.3736	6962	3235	43274	7378	5202	8.49	HHA
											273.575	83.3856	6843	3039	43273	7179	5395	8.61	HHA
											273.614	83.3976	5733	2529	38554	6211	4521	9.04	HHA
											273.654	83.4096	7382	1987	32105	4689	3944	5.79	HHA
											273.693	83.4216	8558	1528	27226	3750	3149	4.17	HHA
											273.732	83.4336	3263	1052	22706	2849	2678	8.97	HHA
											274.158	83.5632	11012	2458	38089	5815	4596	4.63	HHA
											274.197	83.5752	8298	2494	39360	5840	4828	6.33	HHA
											274.236	83.5872	13533	2294	39228	5444	4195	3.78	HHA
											274.276	83.5992	13860	2447	37459	5295	4260	3.57	HHA
											274.315	83.6112	12190	2508	37163	5548	4438	4.07	HHA
											274.354	83.6232	10470	2387	36669	5640	4313	4.68	HHA
											274.394	83.6352	9110	2390	37485	5652	4324	5.47	HHA
											274.433	83.6472	9247	2352	37433	5707	4374	5.39	HHA
											274.472	83.6592	7916	2466	38253	5789	4707	6.47	HHA
											274.512	83.6712	7190	2446	37518	5718	4677	7	HHA
											274.551	83.6832	8529	2360	36886	5474	4579	5.78	HHA
											274.591	83.6952	9197	2503	36812	5579	4761	5.4	HHA
											274.63	83.7072	7983	2707	40050	5804	4683	6.67	HHA
											274.669	83.7192	7125	2483	38929	5758	4631	7.27	HHA
											274.709	83.7312	7086	2358	37380	5573	4532	7.03	HHA
											274.748	83.7432	7887	2275	35368	5141	4141	5.95	HHA
											276.236	84.1968	12429	4399	49755	8263	5906	5.5	HHA
											276.276	84.2088	11894	3814	76222	7123	5060	7.75	HHA
											276.315	84.2208	12233	3695	75882	6871	5034	7.48	HHA
											276.354	84.2328	10407	4345	54426	8075	5824	6.98	HHA
											276.394	84.2448	10463	4094	49614	7770	5491	6.4	HHA
											276.433	84.2568	10348	3974	48957	7557	5548	6.38	HHA
											276.472	84.2688	11664	3796	49935	7019	4933	5.63	HHA
											276.512	84.2808	9463	3835	46864	7293	5408	6.7	HHA
											276.551	84.2928	12526	4083	48053	7431	5280	5.18	HHA
											276.591	84.3048	16351	4118	48210	7690	5417	4	HHA
											276.63	84.3168	10853	3917	48324	7640	5490	6.02	HHA
											276.669	84.3288	10872	3996	47643	7550	5415	5.94	HHA
											276.709	84.3408	9239	3200	42183	6412	5009	6.15	HHA
											276.748	84.3528	9275	2651	40027	5746	4356	5.69	HHA
											276.787	84.3648	9609	1916	29010	3776	3205	3.94	HHA
											278.158	84.7824	6374	4489	51125	8741	6043	11.04	HHA
											278.197	84.7944	5325	4301	48168	8533	5944	12.57	HHA
											278.236	84.8064	5199	4366	48018	8520	6147	12.9	HHA
											278.276	84.8184	5283	4321	47275	8571	6184	12.56	HHA
											278.315	84.8304	4111	4114	46492	8374	6094	15.83	HHA
											278.354	84.8424	4209	3794	44495	7410	5651	14.58	HHA
											278.394	84.8544	4351	3708	43738	7929	5589	14.01	HHA
											278.433	84.8664	3553	3544	41395	7537	5689	16.37	HHA
											278.472	84.8784	3275	2810	37926	6315	5028	15.9	HHA
											278.512	84.8904	2914	2456	33597	5524	4584	15.84	HHA
											278.551	84.9024	4893	1556	27962	3646	3484	7.49	HHA
											278.591	84.9144	8901	1069	23817	2816	2659	3.41	HHA
											278.63	84.9264	4904	593	14196	1502	1692	3.67	HHA
											280.276	85.428	19092	3073	43545	6933	5120	3.07	HHA
											280.315	85.44	20373	3267	43240	7309	5089	2.89	HHA
											280.354	85.452	18718	3130	43746	7216	5168	3.17	HHA
											280.394	85.464	18727	3026	44102	7127	5502	3.19	HHA
											280.433	85.476	17916	3163	44582	7406	5537	3.39	HHA
											280.472	85.488	19179	2874	42829	6846	5338	3.02	HHA
											280.512	85.5	17960	2837	42561	6800	5083	3.19	HHA
											280.551	85.512	16449	2936	44045	6703	5097	3.57	HHA
											280.591	85.524	15538	2687	44028	6708	5139	3.77	HHA
											280.63	85.536	19266	2497	42214	6088	4832	2.89	HHA
											280.669	85.548	21641	2511	40435	6047	4385	2.47	HHA
											280.709	85.56	18710	2548	41755	6268	4947	2.97	HHA
											280.748	85.572	20136	1979	37000	5291	4204	2.41	HHA
											282.197	86.0136	28693	3414	41734	7207	5159	2	HHA
											282.236	86.0256	27803	3395	40363	7018	5005	2.01	HHA
											282.276	86.0376	30644	3554	42431	7532	5057	1.91	HHA
											282.315	86.0496	30943	3137	40090	7118	5184	1.79	HHA
											282.354	86.0616	28365	3156	41414	7259	4938	2	HHA
											282.394	86.0736	32423	2911	38791	6703	5059	1.65	HHA
											282.433	86.0856	26978	2957	39461	6897	4984	2.01	HHA
											282.472	86.0976	25073	3087	40090	7005	4814	2.19	HHA
											282.512	86.1096	25603	2963	39046	6776	4806	2.09	HHA
											282.551	86.1216	25613	2563	36108	6348	4541	1.93	HHA
											282.591	86.1336	23067	1861	30810	4696	3711	1.78	HHA
											282.63	86.1456	18033	1275	24588	3401	2887	1.78	HHA
											282.669	86.1576	12520	791	18725	2023	2137	1.89	HHA
											284.158	86.6112	15746	2507	38074	5904	4633	3.25	HHA
											284.197	86.6232	12934	2881	41319	6713	4801	4.31	HHA
											284.236	86.6352	15435	2751	40261	6586	4817	3.53	HHA
											284.276	86.6472	15933	2542	38286	6392	4635	3.25	HHA
											284.315	86.6592	17686	2419	37005	5820	4545	2.82	HHA
											284.354	86.6712	15147	2314	35682	5774	4507	3.19	HHA
											284.394	86.6832	15859	2296	34981	5537	4341	2.97	HHA
											284.433	86.6952	14393	2225	34959	5259	4159	3.24	HHA
											284.472	86.7072	10522	2187	36103	5621	4424	4.59	HHA
											284.512	86.7192	10341	1845	34791	5112	3770	4.4	HHA
											284.551	86.7312	12173	1762	34447	4903	4070	3.71	HHA
											284.591	86.7432	12727	1969	33266	5002	3929	3.47	HHA
											284.63	86.7552	15601	2145	34751	5138	3766	2.94	HHA
											284.669	86.7672	14747	1916	34651	5105	3939	3.09	HHA
											284.709	86.7792	15191	1836	33977	5015	3769	2.94	HHA
											284.748	86.7912	11543	1724	32906	4810	3829	3.75	HHA
											284.787	86.8032	11094	1768	33959	4998	3824	4.02	HHA
											284.827	86.8152	10195	1596	32478	4349	3821	4.14	HHA
											284.866	86.8272	7391	1221	26839	3395	3062	4.67	HHA
											284.906	86.8392	5736	871	21984	2644	2623	4.9	HHA
											284.945	86.8512	16575	636	16348	1393	1630	1.21	HHA
											286.394	87.2928	44113	4198	45957	8263	5829	1.46	HHA
											286.433	87.3048	39736	4243	45882	8586	5916	1.63	HHA
											286.472	87.3168	35943	4150	46301	8519	6110	1.81	HHA
											286.512	87.3288	35221	4155	46576	8449	5719	1.84	HHA
											286.551	87.3408	38433	4153	45545	8329	5581	1.66	HHA
											286.591	87.3528	34016	4062	45071	8599	5735	1.87	HHA
											286.63	87.3648	32332	3984	45334	8531	6134	1.98	HHA
											286.669	87.3768	33855	4101	44568	8688	5702	1.86	HHA
											286.709	87.3888	35049	3834	42570	8472	5478	1.72	HHA
											286.748	87.4008	38688	3706	41118	7882	5143	1.5	HHA
											286.787	87.4128	37923	3079	38148	6937	4613	1.39	HHA
											286.827	87.4248	31777	2784	35865	6673	4502	1.57	HHA
											286.866	87.4368	28124	2606	35116	5949	4403	1.71	HHA
											286.906	87.4488	26422	2290	33691	5743	4044	1.73	HHA
											286.945	87.4608	25198	1850	28885	4448	3244	1.53	HHA
											286.984	87.4728	14892	714	15691	1790	1983	1.35	HHA
											288.158	87.8304	7747	139	37134	2296	3209	5.52	HHA
											288.197	87.8424	18006	159	46427	2033	2786	2.85	HHA
											288.236	87.8544	16239	239	43823	2302	2820	3.03	HHA
											288.276	87.8664	7566	361	40435	3903	3691	6.4	HHA
											288.315	87.8784	7878	381	39210	3853	3905	6.01	HHA
											288.354	87.8904	6536	394	33250	3029	3595	6.16	HHA
											288.394	87.9024	8836	732	35169	3844	3878	4.94	HHA
											288.433	87.9144	10375	977	36276	4389	4110	4.41	HHA
											288.472	87.9264	13558	1303	37117	5098	4474	3.54	HHA
											288.512	87.9384	12729	1588	37501	5422	4455	3.85	HHA
											288.551	87.9504	11749	1524	35817	5283	4407	4	HHA
											288.591	87.9624	7883	1125	25118	3146	3098	4.12	HHA
											290.079	88.416	18372	1244	25970	3874	3311	1.87	HHA
											290.118	88.428	17078	1385	26690	3982	3285	2.07	HHA
											290.158	88.44	17101	1526	26793	4194	3296	2.09	HHA
											290.197	88.452	17434	1397	26768	4030	3403	2.04	HHA
											290.236	88.464	19241	1530	26755	4151	3284	1.86	HHA
											290.276	88.476	20749	1363	25955	3904	3230	1.66	HHA
											290.315	88.488	22046	1275	24718	3911	3237	1.5	HHA
											290.354	88.5	21201	1377	24349	3680	2912	1.52	HHA
											290.394	88.512	20215	1190	24006	3648	2814	1.57	HHA
											290.433	88.524	17722	899	20156	2790	2784	1.5	HHA
											290.472	88.536	15465	886	18126	2424	2357	1.54	HHA
											290.512	88.548	16207	656	14636	1670	2225	1.18	HHA
											292.118	89.0376	32751	1958	33812	5199	3549	1.36	HHA
											292.158	89.0496	33190	1972	33798	4843	3473	1.33	HHA
											292.197	89.0616	35324	1970	33626	5111	3380	1.25	HHA
											292.236	89.0736	38420	1907	32934	5070	3626	1.13	HHA
											292.276	89.0856	40505	2185	34499	5129	3652	1.12	HHA
											292.315	89.0976	40097	2052	34479	5286	3639	1.13	HHA
											292.354	89.1096	38877	2077	34659	5199	3669	1.17	HHA
											292.394	89.1216	37989	2285	35819	5496	3996	1.25	HHA
											292.433	89.1336	33969	2080	36430	5221	3743	1.4	HHA
											292.472	89.1456	30499	2101	39497	4918	3790	1.65	HHA
											292.512	89.1576	29321	2062	44523	5242	3634	1.89	HHA
											292.551	89.1696	30901	2216	43429	5723	3994	1.79	HHA
											292.591	89.1816	34865	2277	39292	5822	3875	1.47	HHA
											292.63	89.1936	31367	1714	30723	4314	3049	1.27	HHA
											292.669	89.2056	22618	889	18459	1956	1946	1.03	HHA
											294.118	89.6472	62867	1317	27274	3167	2454	0.54	HHA
											294.158	89.6592	56223	1306	24658	2540	2259	0.55	HHA
											294.197	89.6712	51439	1040	21755	2227	1840	0.52	HHA
											294.236	89.6832	55135	1358	25295	2594	1932	0.57	HHA
											294.276	89.6952	51357	1341	24059	2737	2052	0.59	HHA
											294.315	89.7072	59574	1131	19489	1948	1594	0.41	HHA
											296.158	90.2688	21861	2233	35726	5555	3699	2.16	HHA
											296.197	90.2808	23455	2675	39660	6550	4188	2.26	HHA
											296.236	90.2928	24790	3055	43350	7027	4513	2.34	HHA
											296.276	90.3048	26114	3323	46940	7920	5172	2.43	HHA
											296.315	90.3168	26555	3327	46601	7559	5109	2.36	HHA
											296.354	90.3288	27999	3743	48501	7824	5071	2.33	HHA
											296.394	90.3408	28312	3871	51539	8415	5250	2.44	HHA
											296.433	90.3528	36184	3921	48384	8305	4981	1.81	HHA
											296.472	90.3648	49255	3704	48940	8178	4725	1.33	HHA
											296.512	90.3768	60953	3778	47677	7590	4915	1.05	HHA
											296.551	90.3888	61625	4057	45262	8118	5058	1.01	HHA
											296.591	90.4008	81397	4019	41853	7928	4910	0.72	HHA
											296.63	90.4128	73257	4134	43940	7762	5189	0.83	HHA
											296.669	90.4248	56919	4431	48649	8603	5068	1.17	HHA
											296.709	90.4368	42254	4422	50588	8550	5604	1.64	HHA
											296.748	90.4488	44765	4000	49236	8405	5672	1.5	HHA
											296.787	90.4608	46133	3705	48574	7838	5426	1.42	HHA
											296.827	90.4728	35836	3102	45261	6829	4710	1.67	HHA
											296.866	90.4848	12509	1006	19281	2272	2014	1.96	HHA
											298.158	90.8784	69300	2252	33422	5191	3535	0.64	HHA
											298.197	90.8904	73348	2239	32676	5250	3268	0.59	HHA
											298.236	90.9024	80801	1947	30622	5180	3230	0.51	HHA
											298.276	90.9144	81311	1998	30347	4816	2855	0.49	HHA
											298.315	90.9264	81561	1974	29479	4686	3090	0.48	HHA
											298.354	90.9384	82471	1961	29531	4723	2916	0.47	HHA
											298.394	90.9504	72204	2135	29624	4855	3237	0.55	HHA
											298.433	90.9624	68451	1930	28910	4320	2991	0.56	HHA
											298.472	90.9744	62740	1841	28923	4199	2975	0.6	HHA
											298.512	90.9864	62262	1812	28527	4143	2757	0.6	HHA
											298.551	90.9984	63211	1611	27574	4187	2625	0.57	HHA
											298.591	91.0104	62552	1694	26582	3993	2837	0.56	HHA
											298.63	91.0224	60444	1698	25447	3812	2758	0.56	HHA
											298.669	91.0344	58743	1554	25380	3755	2636	0.57	HHA
											298.709	91.0464	66852	1053	18399	2222	2254	0.36	HHA
											300.315	91.536	58233	3459	41773	7547	4714	0.99	HHA
											300.354	91.548	59457	3428	42049	7564	4588	0.97	HHA
											300.394	91.56	57588	3553	41392	7604	4489	0.99	HHA
											300.433	91.572	56594	3234	39875	7004	4360	0.96	HHA
											300.472	91.584	54283	3258	41451	7299	4335	1.04	HHA
											300.512	91.596	53578	3406	41712	7394	4579	1.07	HHA
											300.551	91.608	54431	3578	41108	7594	4473	1.04	HHA
											300.591	91.62	55280	3756	41046	7437	4376	1.02	HHA
											300.63	91.632	54948	3532	41643	7422	4429	1.04	HHA
											300.669	91.644	52777	3668	42536	7485	4506	1.1	HHA
											300.709	91.656	53901	3528	42377	7470	4569	1.08	HHA
											300.748	91.668	57722	3718	43034	8010	4409	1.03	HHA
											300.787	91.68	60000	3853	44339	8259	4928	1.02	HHA
											300.827	91.692	56860	3869	45606	8263	4898	1.1	HHA
											300.866	91.704	56976	3979	45199	8115	4713	1.09	HHA
											300.906	91.716	54210	3754	43816	7959	4496	1.11	HHA
											302	92.0496	25045	2219	35337	5946	3958	1.89	HHA
											302.039	92.0616	26583	2394	35453	5957	3980	1.8	HHA
											302.079	92.0736	25602	2417	36780	6093	3930	1.92	HHA
											302.118	92.0856	24994	2374	36739	6051	3962	1.97	HHA
											302.158	92.0976	24734	2482	37484	6350	4071	2.04	HHA
											302.197	92.1096	25807	2505	37440	6455	4267	1.96	HHA
											302.236	92.1216	26042	2657	38413	6826	4502	2.01	HHA
											302.276	92.1336	26001	2653	38825	6633	4036	2.01	HHA
											302.315	92.1456	26901	2745	38319	6609	4272	1.93	HHA
											302.354	92.1576	25471	2597	37784	6251	4211	2	HHA
											302.394	92.1696	23790	2646	37151	6376	4322	2.12	HHA
											302.433	92.1816	22637	2385	35471	6012	3935	2.11	HHA
											302.472	92.1936	21778	2384	34171	5546	3954	2.11	HHA
											302.512	92.2056	24225	2348	35156	5829	3970	1.95	HHA
											302.551	92.2176	23632	2236	33076	5757	3648	1.89	HHA
											302.591	92.2296	21711	2239	34472	5766	3735	2.13	HHA
											302.63	92.2416	22921	2402	34252	5621	3913	2.02	HHA
											302.669	92.2536	23258	2092	31758	5263	3335	1.83	HHA
											302.709	92.2656	21153	1818	29357	4467	3012	1.83	HHA
											304.079	92.6832	32096	3060	41153	7023	4631	1.74	HHA
											304.118	92.6952	28964	3295	41716	7212	5175	1.98	HHA
											304.158	92.7072	29431	3314	43105	7265	4904	1.99	HHA
											304.197	92.7192	29312	3286	42252	7266	4888	1.97	HHA
											304.236	92.7312	29474	3371	42695	7312	4892	1.98	HHA
											304.276	92.7432	31023	3229	43231	7440	4644	1.89	HHA
											304.315	92.7552	29892	3355	44082	7479	4928	2	HHA
											304.354	92.7672	29230	3498	46496	7911	4980	2.15	HHA
											304.394	92.7792	28892	3404	45475	7672	5347	2.14	HHA
											304.433	92.7912	29824	3660	45667	8107	5355	2.11	HHA
											304.472	92.8032	27910	3406	42782	7216	4993	2.09	HHA
											304.512	92.8152	12477	1067	17475	2072	1922	1.81	HHA
											304.551	92.8272	9750	642	11948	1252	1482	1.57	HHA
											304.591	92.8392	10900	738	13668	1567	1781	1.63	HHA
											304.63	92.8512	10336	622	14305	1631	1825	1.78	HHA
											304.669	92.8632	9434	721	14490	1516	1766	1.96	HHA
											304.709	92.8752	10494	581	13011	1588	1518	1.59	HHA
											306.079	93.2928	65712	4823	47258	9223	5330	1.01	HHA
											306.118	93.3048	69657	4946	46909	9454	5527	0.96	HHA
											306.158	93.3168	68211	4820	46542	9504	5173	0.97	HHA
											306.197	93.3288	62539	4745	48222	9572	5465	1.09	HHA
											306.236	93.3408	62806	4697	48281	9558	5435	1.08	HHA
											306.276	93.3528	61225	4754	48327	9353	5640	1.11	HHA
											306.315	93.3648	61296	4791	50232	9265	5692	1.14	HHA
											306.354	93.3768	60055	4695	51632	9540	5234	1.18	HHA
											306.394	93.3888	62210	4623	49454	9373	5123	1.1	HHA
											306.433	93.4008	62930	4595	49690	8902	5226	1.09	HHA
											306.472	93.4128	61311	4551	48491	9253	5387	1.1	HHA
											306.512	93.4248	54356	4484	47764	9006	5424	1.23	HHA
											306.551	93.4368	59361	4259	46904	9003	5183	1.1	HHA
											306.591	93.4488	65125	4201	44586	8649	5280	0.96	HHA
											306.63	93.4608	62867	3992	43025	8657	4957	0.96	HHA
											306.669	93.4728	59715	3752	42562	8463	5046	1	HHA
											306.709	93.4848	61657	3778	40193	7567	4417	0.91	HHA
											306.748	93.4968	59721	3380	39280	7414	4096	0.91	HHA
											306.787	93.5088	58930	2798	36355	6484	3961	0.84	HHA
											308.197	93.9384	33253	1283	20759	3457	2706	0.85	HHA
											308.236	93.9504	32050	1262	20815	3675	2565	0.88	HHA
											308.276	93.9624	28312	1305	22737	3767	2487	1.07	HHA
											308.315	93.9744	26601	1380	23244	3727	2935	1.18	HHA
											308.354	93.9864	24354	1395	23041	3738	2910	1.28	HHA
											308.394	93.9984	23908	1416	23008	3609	2926	1.29	HHA
											308.433	94.0104	23767	1386	22823	3747	3204	1.31	HHA
											308.472	94.0224	23498	1476	22930	3887	2929	1.33	HHA
											308.512	94.0344	24279	1412	23270	3665	2697	1.28	HHA
											308.551	94.0464	28645	1471	24365	3932	2929	1.14	HHA
											308.591	94.0584	34228	1547	24685	4025	3004	0.97	HHA
											308.63	94.0704	32835	1634	27254	4386	3293	1.11	HHA
											308.669	94.0824	29702	1652	27879	4322	3294	1.25	HHA
											308.709	94.0944	29760	1550	26318	4304	3072	1.18	HHA
											308.748	94.1064	28810	1710	26113	4203	3048	1.22	HHA
											308.787	94.1184	30925	1728	27286	4377	3502	1.19	HHA
											310.118	94.524	64504	3590	36486	6381	3978	0.78	HHA
											310.158	94.536	69102	3595	35710	6284	3817	0.71	HHA
											310.197	94.548	69424	3983	39406	7234	4421	0.79	HHA
											310.236	94.56	70419	4209	41760	7589	4484	0.82	HHA
											310.276	94.572	69747	4397	42155	7940	4933	0.85	HHA
											310.315	94.584	71700	4283	39838	7355	4644	0.78	HHA
											310.354	94.596	73132	4321	40357	7895	4652	0.78	HHA
											310.394	94.608	69672	4235	40215	7674	4586	0.81	HHA
											310.433	94.62	66351	4157	40089	7439	4626	0.85	HHA
											310.472	94.632	66900	4077	40261	7729	4608	0.85	HHA
											310.512	94.644	64487	4147	40142	7205	4422	0.87	HHA
											310.551	94.656	62979	3922	40658	7087	4901	0.9	HHA
											310.591	94.668	59728	3919	39211	6914	4434	0.91	HHA
											310.63	94.68	66307	3640	37911	6502	3893	0.78	HHA
											310.669	94.692	72263	3287	35691	6548	3900	0.68	HHA
											310.709	94.704	70215	3346	33390	6076	4001	0.67	HHA
											312.039	95.1096	36358	1516	20298	3262	2704	0.76	HHA
											312.079	95.1216	39581	1776	24589	3918	2803	0.84	HHA
											312.118	95.1336	49406	2208	25409	4333	3094	0.71	HHA
											312.158	95.1456	52296	2613	28975	5273	3362	0.77	HHA
											312.197	95.1576	44739	2280	29220	4857	3274	0.89	HHA
											312.236	95.1696	48252	2612	31657	5758	3838	0.91	HHA
											312.276	95.1816	56113	2936	31039	5763	3473	0.77	HHA
											312.315	95.1936	56072	2945	32320	6176	3994	0.81	HHA
											312.354	95.2056	58993	3148	33209	6096	3965	0.79	HHA
											312.394	95.2176	56217	3203	32295	6271	3993	0.81	HHA
											312.433	95.2296	52209	3096	32254	5809	3963	0.86	HHA
											312.472	95.2416	53455	3253	31678	6324	4132	0.85	HHA
											312.512	95.2536	52033	3256	28642	5241	3369	0.78	HHA
											312.551	95.2656	52751	2252	24174	4212	2994	0.64	HHA
											312.591	95.2776	56693	2121	23889	4037	2875	0.58	HHA
											312.63	95.2896	61987	2028	24351	3916	2857	0.53	HHA
											314.354	95.8152	48185	1640	24464	4132	2966	0.69	HHA
											314.394	95.8272	50411	1741	25309	4443	3037	0.68	HHA
											314.433	95.8392	49552	1701	25972	4295	3122	0.71	HHA
											314.472	95.8512	50019	1811	26141	4296	3068	0.71	HHA
											314.512	95.8632	50517	1735	27418	4103	3270	0.72	HHA
											314.551	95.8752	48371	2087	27745	4590	3120	0.78	HHA
											314.591	95.8872	50772	2120	27013	4614	3179	0.73	HHA
											314.63	95.8992	53073	2106	27803	4685	3318	0.71	HHA
											314.669	95.9112	59719	2456	28465	5011	3248	0.66	HHA
											314.709	95.9232	55327	2305	27627	4879	3137	0.69	HHA
											314.748	95.9352	51844	2118	24929	4107	3129	0.66	HHA
											314.787	95.9472	52609	2009	24402	4063	2972	0.64	HHA
											314.827	95.9592	51864	1999	23819	3737	2768	0.62	HHA
											314.866	95.9712	53947	2174	24672	4330	2821	0.63	HHA
											314.906	95.9832	48716	1830	22987	3570	2610	0.64	HHA
											314.945	95.9952	46078	1869	20925	3160	2598	0.62	HHA
											314.984	96.0072	48979	1919	21025	3541	2574	0.59	HHA
											315.024	96.0192	48860	2109	21716	3746	2376	0.61	HHA
											315.063	96.0312	47567	2179	21624	3947	2750	0.64	HHA
											315.102	96.0432	46281	2259	21324	3745	2371	0.64	HHA
											315.142	96.0552	48008	2051	20637	3280	2471	0.59	HHA
											315.181	96.0672	46218	1621	17668	2914	2186	0.53	HHA
											315.221	96.0792	39955	1734	19762	3150	2255	0.67	HHA
											315.26	96.0912	42862	1682	18751	3056	2323	0.6	HHA
											315.299	96.1032	40918	1819	18530	3160	2296	0.63	HHA
											315.339	96.1152	37453	1796	18078	3050	2244	0.67	HHA
											315.378	96.1272	40035	1647	15528	2737	1941	0.55	HHA
											315.417	96.1392	36375	1577	14734	2396	1874	0.57	HHA
											315.457	96.1512	32018	1456	13654	2206	1853	0.6	HHA
											315.496	96.1632	30943	1354	12854	1903	1603	0.57	HHA
											315.535	96.1752	48747	1182	12992	1645	1666	0.36	HHA
											316.158	96.3648	56349	1233	20166	3161	2509	0.48	HHA
											316.197	96.3768	55718	1252	19138	3096	2391	0.46	HHA
											316.236	96.3888	55619	1147	18042	2955	2124	0.44	HHA
											316.276	96.4008	54126	1033	16170	2292	2311	0.4	HHA
											316.315	96.4128	47837	883	16439	2274	1942	0.45	HHA
											316.354	96.4248	42107	887	16585	2223	2107	0.52	HHA
											316.394	96.4368	41889	739	13806	1531	1839	0.43	HHA
											316.433	96.4488	35732	551	12163	1388	1735	0.44	HHA
											318.197	96.9864	50106	972	19363	2592	2390	0.51	HHA
											318.236	96.9984	56865	989	22448	2933	2289	0.5	HHA
											318.276	97.0104	55981	1076	26791	2523	2387	0.59	HHA
											318.315	97.0224	51388	1200	27139	2903	2257	0.65	HHA
											318.354	97.0344	52931	1424	24451	3113	2409	0.59	HHA
											318.394	97.0464	58456	1213	21441	2867	2300	0.48	HHA
											318.433	97.0584	64399	1481	21406	3384	2863	0.45	HHA
											318.472	97.0704	70994	1694	22453	4086	3070	0.44	HHA
											318.512	97.0824	76581	1882	25231	4299	2911	0.45	HHA
											318.551	97.0944	82679	2000	27828	4694	3261	0.46	HHA
											318.591	97.1064	89692	2183	28659	4923	3132	0.43	HHA
											318.63	97.1184	87995	1846	30371	4559	3378	0.46	HHA
											318.669	97.1304	77908	1935	27761	4328	2978	0.47	HHA
											320.118	97.572	58713	1995	28514	4902	3253	0.66	HHA
											320.158	97.584	61064	2169	29693	5176	3597	0.67	HHA
											320.197	97.596	64441	2142	29113	5008	3817	0.62	HHA
											320.236	97.608	60673	2257	30482	5222	3272	0.68	HHA
											320.276	97.62	62178	2221	31612	5166	3763	0.69	HHA
											320.315	97.632	64011	2200	30257	5419	4110	0.66	HHA
											320.354	97.644	64766	2056	31007	5246	4057	0.65	HHA
											320.394	97.656	64539	2084	31091	5519	3960	0.66	HHA
											320.433	97.668	63748	2173	29593	5256	3967	0.64	HHA
											320.472	97.68	63020	2233	30326	5160	4080	0.66	HHA
											320.512	97.692	61306	2248	31560	5358	3886	0.7	HHA
											320.551	97.704	62757	2186	31780	5299	3976	0.69	HHA
											320.591	97.716	63022	2279	31894	5103	3859	0.68	HHA
											322.118	98.1816	56834	1591	23904	3816	3009	0.57	HHA
											322.158	98.1936	57174	1513	24179	4132	2961	0.57	HHA
											322.197	98.2056	57560	1756	24050	3872	2904	0.57	HHA
											322.236	98.2176	56530	1759	24685	3951	3027	0.59	HHA
											322.276	98.2296	54205	1768	24790	4545	2957	0.63	HHA
											322.315	98.2416	57490	1767	24708	4216	3231	0.59	HHA
											322.354	98.2536	57111	1683	24055	4143	2943	0.57	HHA
											322.394	98.2656	55568	1718	25234	4150	2875	0.61	HHA
											322.433	98.2776	53228	1572	25082	3955	2925	0.63	HHA
											322.472	98.2896	51399	1472	22842	3666	2985	0.6	HHA
											322.512	98.3016	48947	1406	22211	3697	2637	0.61	HHA
											322.551	98.3136	49154	1578	22420	3578	2810	0.62	HHA
											322.591	98.3256	48107	1437	22791	3439	2616	0.63	HHA
											322.63	98.3376	46182	1265	20960	3224	2559	0.61	HHA
											322.669	98.3496	45432	1270	20549	2997	2466	0.6	HHA
											322.709	98.3616	41722	1246	19154	2784	2456	0.61	HHA
											324.039	98.7672	93133	1438	21455	3678	2481	0.31	HHA
											324.079	98.7792	104629	1593	20689	3591	2556	0.27	HHA
											324.118	98.7912	112404	1670	20267	3774	2486	0.25	HHA
											324.158	98.8032	122313	1543	20223	3574	2564	0.23	HHA
											324.197	98.8152	123967	1580	20712	3756	2545	0.23	HHA
											324.236	98.8272	123542	1632	22721	4012	2694	0.25	HHA
											324.276	98.8392	125452	1653	24380	3529	2807	0.26	HHA
											324.315	98.8512	124793	1777	27794	4007	2866	0.29	HHA
											324.354	98.8632	116444	2262	26027	4939	3015	0.31	HHA
											324.394	98.8752	121022	2479	24945	5183	3292	0.3	HHA
											324.433	98.8872	121980	2549	25512	5378	3225	0.3	HHA
											326.079	99.3888	141196	3119	29536	5969	3680	0.3	HHA
											326.118	99.4008	142835	3118	29662	5884	3584	0.3	HHA
											326.158	99.4128	129384	3068	32883	5626	3647	0.35	HHA
											326.197	99.4248	133926	3022	34492	5662	3554	0.35	HHA
											326.236	99.4368	142384	2917	28959	5468	3327	0.29	HHA
											326.276	99.4488	135632	2566	26736	5380	3187	0.28	HHA
											326.315	99.4608	142399	2479	25495	5348	3258	0.26	HHA
											326.354	99.4728	147045	2679	24597	5327	3462	0.25	HHA
											326.394	99.4848	150272	2628	23464	4990	3074	0.23	HHA
											326.433	99.4968	157769	2747	23743	5525	3397	0.22	HHA
											326.472	99.5088	156169	2689	23097	5245	3210	0.22	HHA
											326.512	99.5208	150386	2708	22632	5378	3306	0.23	HHA
											326.551	99.5328	154420	2400	22235	4940	3271	0.21	HHA
											328.236	100.046	126992	2282	24831	4456	3318	0.27	HHA
											328.276	100.058	125579	2097	24508	4456	3148	0.27	HHA
											328.315	100.07	125373	2063	23426	4299	2982	0.26	HHA
											328.354	100.082	123631	2203	21743	4241	2958	0.25	HHA
											328.394	100.094	123460	2252	22157	4295	2857	0.26	HHA
											328.433	100.106	111953	1903	20826	3847	2738	0.26	HHA
											328.472	100.118	100213	1836	20235	3624	2687	0.28	HHA
											328.512	100.13	107096	1997	22398	4263	2841	0.29	HHA
											328.551	100.142	113745	2129	25040	4253	3157	0.3	HHA
											328.591	100.154	115081	2216	25670	4636	3079	0.31	HHA
											328.63	100.166	125247	2520	27043	4796	3306	0.3	HHA
											328.669	100.178	129347	2431	27057	4931	3432	0.29	HHA
											328.709	100.19	129980	2668	26923	4880	3350	0.29	HHA
											328.748	100.202	129725	2644	25667	5074	3404	0.28	HHA
											328.787	100.214	119313	2084	23723	4309	3109	0.28	HHA
											328.827	100.226	117052	2019	22753	4255	3197	0.28	HHA
											328.866	100.238	120799	1988	21735	4342	2905	0.26	HHA
											328.906	100.25	120904	2013	21573	4518	2943	0.26	HHA
											328.945	100.262	124400	2084	21709	4716	3201	0.25	HHA
											328.984	100.274	124512	2118	22653	4650	3175	0.26	HHA
											329.024	100.286	123165	2194	23975	4612	3126	0.28	HHA
											330.276	100.668	31179	2197	30943	5315	3960	1.36	HHA
											330.315	100.68	32807	1963	27813	4624	3582	1.16	HHA
[truncated: 404 more rows]

## Sheet: Figure 4
Fine fraction (<20 µm) bulk stable isotope data for MGC. Note that “repeat” values are not shown in figured plots.					Selected palynomorph-based indicators for the MGC. Legend: TP – Total Palynomorphs and Palynodebris; DC – Dinocysts; PE – Pediastrum spp.; PC – Plant Cuticle; PR – Plant Resin; P/G ratio – Peridinioid/Gonyaulacoid ratio.
Sample ID	Age	δ13C (‰,VPDB)	δ18O (‰,VPDB)		Sample ID	Age	TP	DC	PE	PC	PR	Other	DC	PE	PC	PR	Other		Peridinioid dinocyst genera	Gonyaulacoid dinocyst genera	P/G Ratio		Homotryblium spp. counts	Total dinocyst counts	Homotryblium spp. (%)		Short-process Spiniferites	Long-process Spiniferites	Short-long process ratio
MGC_	(Ma)				MGC_	(Ma)	Absolute abundance						Percentage
56.5	33.07	0.539	-0.736		55	33.05	810	200	41	133	132	304	0.25	0.05	0.16	0.16	0.375309		7	3	0.7		30	200	0.15		75	0	1
57.5	33.08	0.552	-0.396		59	33.09	544	200	3	34	94	213	0.37	0.01	0.06	0.17	0.391544		5	10	0.333333		0	200	0		13	105	0.110169
58.5	33.09	-0.037	0.548		63	33.14	729	203	1	29	83	413	0.28	0	0.04	0.11	0.566529		2	12	0.142857		4	203	0.0197044		11	91	0.107843
59.5	33.1	0.376	-0.166		67	33.18	1892	200	0	13	62	1617	0.11	0	0.01	0.03	0.854651		3	12	0.2		0	200	0		44	73	0.376068
62.5	33.13	0.374	-1.369		71	33.23	775	203	2	164	149	257	0.26	0	0.21	0.19	0.331613		5	14	0.263158		3	203	0.0147783		31	94	0.248
63.5	33.14	0.675	-0.67		75	33.27	651	199	1	55	107	289	0.31	0	0.08	0.16	0.443932		5	10	0.333333		1	199	0.00502513		49	109	0.310127
64.5	33.15	0.731	-0.098		79	33.31	638	203	6	77	79	273	0.32	0.01	0.12	0.12	0.4279		7	14	0.333333		0	203	0		55	71	0.436508
65.5	33.17	0.325	-0.937		83	33.36	611	198	1	22	76	314	0.32	0	0.04	0.12	0.513912		4	15	0.210526		0	198	0		10	93	0.0970874
66.5	33.18	-0.262	-0.163		87	33.4	439	206	0	8	27	198	0.47	0	0.02	0.06	0.451025		3	16	0.157895		0	206	0		4	101	0.0380952
67.5	33.19	1.02	-1.507		91	33.44	245	200	0	1	7	37	0.82	0	0	0.03	0.15102		2	14	0.125		0	200	0		4	133	0.0291971
68.5	33.2	0.197	-0.693		95	33.49	292	200	0	0	16	76	0.69	0	0	0.05	0.260274		3	11	0.214286		0	200	0		1	121	0.00819672
69.5	33.21	0.232	-0.467		99	33.53	309	200	0	1	21	87	0.65	0	0	0.07	0.281553		3	15	0.166667		0	200	0		1	89	0.0111111
70.5	33.22	-0.41	-0.03		103	33.58	312	202	0	9	20	81	0.65	0	0.03	0.06	0.259615		5	14	0.263158		4	202	0.019802		2	103	0.0190476
72.5	33.24	0.893	-0.775		107	33.62	274	202	0	3	8	61	0.74	0	0.01	0.03	0.222628		2	14	0.125		0	202	0		2	130	0.0151515
73.5	33.25	0.145	-0.031		111	33.65	473	202	1	20	34	216	0.43	0	0.04	0.07	0.45666		6	16	0.272727		2	202	0.00990099		4	74	0.0512821
74.5	33.26	0.267	-1.522		115	33.67	347	204	0	3	16	124	0.59	0	0.01	0.05	0.357349		4	13	0.235294		5	204	0.0245098		1	103	0.00961538
76.5	33.29	-0.079	-1.777		119	33.68	342	199	0	7	10	126	0.58	0	0.02	0.03	0.368421		3	15	0.166667		0	199	0		1	102	0.00970874
77.5	33.3	0.184	0.592		123	33.7	334	200	0	5	11	118	0.6	0	0.02	0.03	0.353293		1	16	0.0588235		0	200	0		4	101	0.0380952
78.5	33.31	-0.046	1.13		127	33.71	242	202	0	1	8	31	0.84	0	0	0.03	0.128099		3	18	0.142857		0	202	0		4	97	0.039604
80.5	33.33	-0.379	-0.97		131	33.73	261	197	0	2	3	59	0.76	0	0.01	0.01	0.226054		2	11	0.153846		0	197	0		0	132	0
81.5	33.34	0.959	-1.218		135	33.75	316	206	0	8	19	83	0.65	0	0.02	0.06	0.262658		4	16	0.2		1	206	0.00485437		2	55	0.0350877
82.5	33.35	0.611	-0.97		139	33.76	307	200	0	5	2	100	0.65	0	0.02	0.01	0.325733		3	11	0.214286		0	200	0		51	66	0.435897
84.5	33.37	0.066	-0.945		143	33.78	266	201	0	3	2	60	0.76	0	0.01	0.01	0.225564		0	16	0		0	201	0			85	0
85.5	33.38	-0.462	-0.585		147	33.8	591	200	0	14	36	341	0.34	0	0.02	0.06	0.576988		1	15	0.0625		3	200	0.015		1	92	0.0107527
88.5	33.42	0.334	-1.031		151	33.81	353	204	0	27	15	107	0.58	0	0.08	0.04	0.303116		3	18	0.142857		1	204	0.00490196		18	75	0.193548
89.5	33.43	-0.022	0.156		155	33.83	240	204	0	3	3	30	0.85	0	0.01	0.01	0.125		5	13	0.277778		3	204	0.0147059		35	101	0.257353
90.5	33.44	0.673	-0.805		159.5	33.85	341	205	0	3	19	114	0.6	0	0.01	0.06	0.334311		2	12	0.142857		0	205	0		6	84	0.0666667
91.5	33.45	-0.262	-0.527		163	33.86	366	202	0	12	4	148	0.55	0	0.03	0.01	0.404372		4	9	0.307692		0	202	0		4	139	0.027972
92.5	33.46	0.417	-1.09		167	33.88	311	205	0	4	6	96	0.66	0	0.01	0.02	0.308682		5	21	0.192308		1	205	0.00487805		2	115	0.017094
94.5	33.48	-0.443	-1.274		171	33.9	689	207	0	10	35	437	0.3	0	0.01	0.05	0.634253		2	16	0.111111		0	207	0			86	0
96.5	33.5	0.96	-0.724		175	33.91	484	203	0	25	31	225	0.42	0	0.05	0.06	0.464876		3	18	0.142857		1	203	0.00492611			72	0
97.5	33.52	0.859	0.03		179	33.93	591	200	0	53	20	318	0.34	0	0.09	0.03	0.538071		3	16	0.157895		1	200	0.005			66	0
98.5	33.53	0.498	-0.819		183	33.95	496	200	0	28	26	242	0.4	0	0.06	0.05	0.487903		4	14	0.222222		3	200	0.015			48	0
99.5	33.54	0.312	-0.574		187	33.96	355	199	0	21	9	126	0.56	0	0.06	0.03	0.35493		3	13	0.1875		1	199	0.00502513			73	0
100.5	33.55	0.223	-0.682		191.5	33.98	340	201	1	24	8	106	0.59	0	0.07	0.02	0.311765		4	13	0.235294		0	201	0			47	0
101.5	33.56	0.558	-0.019		195	34	442	202	1	20	26	193	0.46	0	0.05	0.06	0.436652		2	13	0.133333		0	202	0			47	0
102.5	33.57	0.5	-0.717		199.5	34.01	304	205	0	16	9	74	0.67	0	0.05	0.03	0.243421		4	10	0.285714		0	205	0		1	146	0.00680272
103.5	33.58	0.656	-0.236		203	34.03	495	203	1	1	9	281	0.41	0	0	0.02	0.567677		2	9	0.181818		0	203	0		1	128	0.00775194
104.5	33.59	0.404	-0.842		207	34.04	405	204	1	17	24	159	0.5	0	0.04	0.06	0.392593		5	14	0.263158		1	204	0.00490196		9	41	0.18
105.5	33.6	0.56	-0.559		211	34.06	323	200	0	2	11	110	0.62	0	0.01	0.03	0.340557		2	10	0.166667		0	200	0			75	0
106.5	33.61	0.675	-0.812		215	34.08	616	201	0	13	15	387	0.33	0	0.02	0.02	0.628247		1	11	0.0833333		0	201	0			59	0
107.5	33.62	0.539	-0.543		219	34.09	327	202	0	3	5	117	0.62	0	0.01	0.02	0.357798		2	12	0.142857		0	202	0			23	0
108.5	33.64	0.463	-0.886		223	34.11	355	200	1	7	13	134	0.56	0	0.02	0.04	0.377465		1	6	0.142857		0	200	0		1	26	0.037037
109.5	33.64	0.31	-0.858		227	34.13	363	200	0	15	22	126	0.55	0	0.04	0.06	0.347107		3	12	0.2		0	200	0		30	33	0.47619
110.5	33.65	0.892	-0.861		231	34.14	576	202	2	107	62	203	0.35	0	0.19	0.11	0.352431		5	10	0.333333		0	202	0		20	59	0.253165
111.5	33.65	1.133	-0.513		235	34.16	1284	201	3	62	162	856	0.16	0	0.05	0.13	0.666667		1	6	0.142857		0	201	0		137	32	0.810651
112.5	33.66	0.656	0.29		239	34.18	2960	203	18	164	608	1967	0.07	0.01	0.06	0.21	0.664527		1	5	0.166667		0	203	0		78	52	0.6
113.5	33.66	0.695	0.851		243	34.19	577	200	1	19	55	302	0.35	0	0.03	0.1	0.523397		6	8	0.428571		0	200	0		29	31	0.483333
114.5	33.66	0.464	1.592		247	34.21	255	201	0	3	6	45	0.79	0	0.01	0.03	0.176471		2	8	0.2		0	201	0		6	67	0.0821918
115.5	33.67	0.918	0.367		251	34.23	298	199	0	11	31	57	0.67	0	0.04	0.11	0.191275		5	10	0.333333		0	199	0		91	43	0.679104
116.5	33.67	0.762	-0.342		255	34.24	285	199	1	13	15	57	0.7	0	0.05	0.05	0.2		1	11	0.0833333		0	199	0		12	79	0.131868
117.5	33.68	0.568	0.2		259	34.26	453	196	0	33	39	185	0.43	0	0.07	0.09	0.408389		5	9	0.357143		0	196	0		25	93	0.211864
118.5	33.68	0.476	-1.129		263	34.28	720	202	8	143	60	307	0.28	0.01	0.2	0.08	0.426389		8	10	0.444444		0	202	0		30	34	0.46875
119.5	33.68	0.449	-0.6		267	34.29	716	203	8	163	112	230	0.28	0.01	0.23	0.16	0.321229		8	10	0.444444		0	203	0		44	35	0.556962
120.5	33.69	0.153	-1.062		271	34.31	766	204	6	151	76	329	0.27	0.01	0.2	0.1	0.429504		8	11	0.421053		1	204	0.00490196		47	50	0.484536
121.5	33.69	0.469	-0.859		275	34.33	591	200	4	123	44	220	0.34	0.01	0.21	0.07	0.37225		5	10	0.333333		1	200	0.005		22	58	0.275
122.5	33.7	0.317	-0.995		279	34.34	730	201	4	208	65	252	0.28	0	0.28	0.09	0.345205		5	7	0.416667		0	201	0		44	28	0.611111
123.5	33.7	0.61	-0.502		283	34.36	571	202	6	88	52	223	0.35	0.01	0.15	0.09	0.390543		4	7	0.363636		0	202	0		42	27	0.608696
124.5	33.7	0.32	-0.81		287	34.37	637	201	2	34	43	357	0.32	0	0.05	0.07	0.56044		4	8	0.333333		0	201	0		8	82	0.0888889
125.5	33.71	0.615	-0.36		291	34.42	364	199	1	9	30	125	0.55	0	0.02	0.08	0.343407		4	8	0.333333		0	199	0		10	84	0.106383
126.5	33.71	0.427	-0.986		295	34.47	316	200	2	4	10	100	0.63	0.01	0.01	0.03	0.316456		2	10	0.166667		0	200	0		28	91	0.235294
127.5	33.72	0.427	-0.385		299	34.53	261	202	0	1	3	55	0.78	0	0	0.01	0.210728		4	8	0.333333		0	202	0		4	26	0.133333
128.5	33.72	0.145	-0.958		303	34.59	394	199	0	7	13	175	0.5	0	0.02	0.03	0.444162		1	15	0.0625		39	199	0.19598		27	67	0.287234
129.5	33.73	0.345	-0.542		307	34.65	825	202	0	4	25	594	0.24	0	0	0.03	0.72		5	10	0.333333		18	202	0.0891089		15	66	0.185185
130.5	33.73	0.151	-0.946		311	34.71	813	202	0	2	10	599	0.25	0	0	0.01	0.736777		5	11	0.3125		11	202	0.0544554		3	50	0.0566038
131.5	33.73	0.265	-0.547		315	34.76	271	198	0	1	3	69	0.73	0	0	0.01	0.254613		1	13	0.0714286		3	198	0.0151515		2	11	0.153846
132.5	33.74	0.062	-0.893		319	34.82	1196	201	0	4	3	988	0.17	0	0	0	0.826087		3	9	0.25		33	201	0.164179		7	85	0.076087
133.5	33.74	-0.369	1.426		323	34.88	802	205	0	10	3	584	0.26	0	0.01	0	0.72818		6	12	0.333333		3	205	0.0146341		1	122	0.00813008
134.5	33.75	0.207	-0.993		327	34.94	461	200	0	14	22	225	0.43	0	0.03	0.05	0.488069		2	14	0.125		1	200	0.005		1	107	0.00925926
135.5	33.75	-0.741	1.417		331	34.99	310	205	3	19	7	76	0.66	0.01	0.06	0.02	0.245161		3	13	0.1875		19	205	0.0926829			54	0
136.5	33.75	0.298	-1.097		335	35.05	257	197	0	4	3	53	0.77	0	0.01	0.01	0.206226		5	11	0.3125		28	197	0.142132		1	29	0.0333333
137.5	33.76	-0.797	0.003		339	35.11	278	203	0	5	13	57	0.73	0	0.02	0.05	0.205036		4	13	0.235294		7	203	0.0344828		2	24	0.0769231
138.5	33.76	0.148	-0.982		343	35.17	279	199	0	5	6	69	0.71	0	0.02	0.02	0.247312		3	12	0.2		38	199	0.190955			57	0
139.5	33.77	-0.556	-0.143		347	35.22	241	202	0	1	3	35	0.84	0	0	0.01	0.145228		2	14	0.125		8	202	0.039604			51	0
140.5	33.77	0.145	-0.93		351	35.28	259	206	0	1	8	44	0.8	0	0	0.03	0.169884		3	12	0.2		0	206	0			49	0
141.5	33.77	-1.156	-2.06		355	35.34	280	202	0	7	18	53	0.72	0	0.03	0.06	0.189286		3	10	0.230769		0	202	0		2	83	0.0235294
142.5	33.78	-1.421	-2.067		359	35.4	273	205	0	2	10	56	0.75	0	0.01	0.04	0.205128		5	16	0.238095		4	205	0.0195122			48	0
144.5	33.79	-1.758	-1.964		363	35.46	359	204	0	4	10	141	0.57	0	0.01	0.03	0.392758		5	18	0.217391		17	204	0.0833333			44	0
145.5	33.79	-1.054	-0.936		367	35.52	334	202	2	7	14	109	0.61	0.01	0.02	0.04	0.326347		4	10	0.285714		4	202	0.019802			103	0
146.5	33.8	-3.045	-2.088		371	35.58	551	206	1	12	13	319	0.37	0	0.02	0.02	0.578947		5	18	0.217391		8	206	0.038835		1	74	0.0133333
148.5	33.8	-0.556	-0.686		375	35.64	542	196	0	10	17	319	0.36	0	0.02	0.03	0.588561		3	13	0.1875		6	196	0.0306122		1	94	0.0105263
149.5	33.81	-0.635	0.11		379	35.7	349	205	1	21	9	113	0.59	0	0.06	0.03	0.323782		5	12	0.294118		11	205	0.0536585		3	120	0.0243902
150.5	33.81	0.465	0.235		383	35.75	367	201	0	4	7	155	0.55	0	0.01	0.02	0.422343		6	14	0.3		7	201	0.0348259		1	134	0.00740741
151.5	33.82	0.377	0.393		387	35.81	360	198	1	2	13	146	0.55	0	0	0.04	0.405556		2	15	0.117647		89	198	0.449495		1	42	0.0232558
152.5	33.82	-0.095	-0.198		391	35.87	321	203	0	6	14	98	0.63	0	0.02	0.04	0.305296		4	11	0.266667		4	203	0.0197044		3	128	0.0229008
153.5	33.82	-0.117	0.986		395	35.93	419	203	0	6	21	189	0.49	0	0.01	0.05	0.451074		4	9	0.307692		0	203	0		11	84	0.115789
154.5	33.83	0.417	-0.905		399	35.99	258	198	0	1	3	56	0.77	0	0	0.01	0.217054		1	9	0.1		8	198	0.040404			160	0
155.5	33.83	0.334	-0.268		403	36.05	346	200	1	6	9	130	0.58	0	0.02	0.03	0.375723		2	16	0.111111		19	200	0.095		3	62	0.0461538
156.5	33.84	0.342	-1.04		407	36.11	359	203	0	1	3	152	0.57	0	0	0.01	0.423398		3	16	0.157895		2	203	0.00985222		1	68	0.0144928
157.5	33.84	0.083	-0.437		411	36.17	383	200	0	3	12	168	0.52	0	0.01	0.03	0.438642		3	15	0.166667		1	200	0.005		2	94	0.0208333
158.5	33.84	0.207	-0.729		415	36.23	385	200	0	2	4	179	0.52	0	0.01	0.01	0.464935		2	18	0.1		1	200	0.005		3	113	0.0258621
159.5	33.85	0.016	-0.316		419	36.29	309	205	0	2	11	91	0.66	0	0.01	0.03	0.294498		4	18	0.181818		44	205	0.214634		1	51	0.0192308
160.5	33.85	-0.1	-0.494		423	36.35	420	198	0	7	31	184	0.47	0	0.02	0.07	0.438095		3	16	0.157895		8	198	0.040404		4	83	0.045977
161.5	33.86	0.229	0.129		427	36.41	319	202	0	1	11	105	0.63	0	0	0.03	0.329154		2	14	0.125		1	202	0.0049505		7	116	0.0569106
162.5	33.86	0.307	-1.539		431	36.47	326	203	0	2	29	92	0.62	0	0.01	0.09	0.282209		3	16	0.157895		0	203	0		3	105	0.0277778
163.5	33.87	0.23	-1.055		435	36.53	398	201	0	2	13	182	0.51	0	0.01	0.03	0.457286		1	18	0.0526316		1	201	0.00497512		1	111	0.00892857
164.5	33.87	0.056	1.844		439	36.59	262	203	0	1	5	53	0.78	0	0	0.02	0.20229		1	12	0.0769231		1	203	0.00492611		1	134	0.00740741
165.5	33.87	0.113	2.144		443	36.65	365	204	0	0	7	154	0.56	0	0	0.02	0.421918		2	16	0.111111		0	204	0			127	0
166.5	33.88	0.392	-1.2		447	36.71	400	197	0	1	19	183	0.49	0	0	0.05	0.4575		2	15	0.117647		0	197	0		4	91	0.0421053
167.5	33.88	-0.057	-0.349		451	36.77	1142	202	0	5	69	866	0.18	0	0	0.06	0.758319		2	15	0.117647		0	202	0		3	95	0.0306122
168.5	33.89	-1.382	-2.441		455	36.84	355	202	0	0	7	146	0.57	0	0	0.02	0.411268		3	15	0.166667		0	202	0		1	80	0.0123457
170.5	33.89	-1.555	-1.201		459	36.9	435	203	0	1	8	223	0.47	0	0	0.02	0.512644		3	13	0.1875		0	203	0		2	106	0.0185185
171.5	33.9	-0.191	0.197		463	36.96	476	205	0	1	18	252	0.43	0	0	0.04	0.529412		2	17	0.105263		0	205	0		1	70	0.0140845
172.5	33.9	-0.14	-1.488		467	37.03	313	207	0	2	6	98	0.66	0	0.01	0.02	0.313099		2	16	0.111111		0	207	0			77	0
173.5	33.91	-0.434	1.289		471	37.09	437	202	0	0	21	214	0.46	0	0	0.05	0.489703		3	18	0.142857		0	202	0		4	81	0.0470588
174.5	33.91	-0.557	-0.052		475	37.16	367	202	0	1	14	150	0.55	0	0	0.04	0.408719		1	17	0.0555556		0	202	0			67	0
175.5	33.91	-0.271	0.493		479	37.22	544	210	1	1	45	287	0.39	0	0	0.08	0.527574		2	20	0.0909091		0	210	0		1	127	0.0078125
176.5	33.92	-2.348	-0.863		483	37.29	486	204	0	0	20	262	0.42	0	0	0.04	0.539095		2	17	0.105263		0	204	0		2	103	0.0190476
178.5	33.93	-0.591	-1.876		487	37.35	984	202	0	2	17	763	0.21	0	0	0.02	0.775407		3	17	0.15		1	202	0.0049505		1	77	0.0128205
180.5	33.94	-0.037	-1.595		491	37.42	417	201	0	3	12	201	0.48	0	0.01	0.03	0.482014		0	14	0		0	201	0		1	78	0.0126582
181.5	33.94	0.246	0.396		495	37.48	594	199	0	0	17	378	0.34	0	0	0.03	0.636364		1	13	0.0714286		0	199	0		1	101	0.00980392
182.5	33.94	-0.13	-1.801		499	37.54	791	206	0	3	11	571	0.26	0	0	0.01	0.721871		1	15	0.0625		0	206	0		1	74	0.0133333
183.5	33.95	-0.111	0.59
184.5	33.95	-0.274	-1.859
185.5	33.96	0.193	-0.712
186.5	33.96	-0.465	-0.523
187.5	33.96	-1.419	-2.277
188.5	33.97	-0.285	-1.696
189.5	33.97	0.06	-1.649
190.5	33.98	-0.128	-0.543
191.5	33.98	-1.132	-2.489
192.5	33.99	-0.346	-1.936
193.5	33.99	0.097	-1.49
194.5	33.99	-0.061	-1.111
195.5	34	-0.118	-1.229
196.5	34	-1.025	-2.038
198.5	34.01	-0.358	0.81
199.5	34.01	-0.006	-1.709
200.5	34.02	-0.211	-0.621
201.5	34.02	0.055	-1.12
202.5	34.03	-0.145	-0.915
203.5	34.03	-0.806	-0.819
204.5	34.03	-0.464	-0.966
208.5	34.05	-0.612	-0.884
209.5	34.06	-0.228	-1.136
210.5	34.06	0.342	-0.518
211.5	34.06	-1.474	-2.063
213.5	34.07	-1.669	-0.615
214.5	34.08	-0.487	-0.735
215.5	34.08	0.065	-0.644
216.5	34.08	0.161	-0.543
217.5	34.09	-0.869	-2.139
218.5	34.09	0.126	-1.301
219.5	34.1	-0.137	-1.439
221.5	34.1	-0.775	-1.448
222.5	34.11	-0.42	-0.595
223.5	34.11	0.189	-0.667
224.5	34.12	-0.115	-1.355
225.5	34.12	-0.127	-1.213
226.5	34.13	-1.515	-1.347
227.5	34.13	-0.127	-0.09
228.5	34.13	0.09	-1.21
229.5	34.14	-0.157	-1.069
230.5	34.14	-0.512	1.115
231.5	34.15	-0.256	-0.273
232.5	34.15	-0.109	-1.668
233.5	34.15	-0.099	-1.923
234.5	34.16	-1.316	-2.001
235.5	34.16	-0.67	1.189
236.5	34.17	-0.653	-1.497
237.5	34.17	-0.454	-0.674
238.5	34.17	-0.6	-0.905
239.5	34.18	0.185	-0.909
240.5	34.18	-1.749	-0.728
241.5	34.19	-0.157	-0.447
242.5	34.19	0.064	-1.831
243.5	34.2	-0.344	-0.065
244.5	34.2	-0.849	-0.645
245.5	34.2	0.156	-0.876
246.5	34.21	0.005	-1.791
247.5	34.21	0.657	-1.015
248.5	34.22	-0.005	1.158
249.5	34.22	-0.048	-1.232
250.5	34.22	-1.046	-2.171
251.5	34.23	-0.884	-0.816
252.5	34.23	-0.674	-0.365
253.5	34.24	-1.231	-1.981
254.5	34.24	-0.948	-1.771
255.5	34.24	-0.813	-0.495
256.5	34.25	-0.917	-1.394
257.5	34.25	-1	-1.78
258.5	34.26	-1.384	-1.484
259.5	34.26	-1.865	-1.98
262.5	34.27	-2.161	-3.253
264.5	34.28	-2.348	-2.403
266.5	34.29	-2.943	-3.765
267.5	34.29	-0.726	-0.902
268.5	34.3	-1.173	-1.746
269.5	34.3	-1.972	-1.994
270.5	34.31	-2.672	-4.08
272.5	34.31	-2.998	-3.361
274.5	34.32	-3.986	-4.646
276.5	34.33	-2.527	-3.362
277.5	34.34	-1.159	-2.665
278.5	34.34	-3.788	-3.051
279.5	34.34	-10.478	-7.879
280.5	34.35	-1.516	-2.02
281.5	34.35	-1.66	-2.613
282.5	34.36	-0.719	-1.751
285.5	34.37	0.22	-1.32
286.5	34.37	0.338	-1.252
287.5	34.38	-0.772	-0.626
289.5	34.39	-0.011	-1.606
290.5	34.41	0.14	-1.183
291.5	34.42	-0.75	-1.815
292.5	34.44	-0.218	-0.978
293.5	34.45	-2.673	-1.137
294.5	34.47	-0.42	-1.062
295.5	34.48	-0.142	-0.097
296.5	34.5	-0.674	-2.001
297.5	34.51	0.425	-1.096
298.5	34.53	-0.724	-1.175
299.5	34.54	0.541	-0.962
300.5	34.55	0.244	-1.114
301.5	34.57	0.41	-0.929
302.5	34.58	-0.034	-1.537
303.5	34.6	1.149	-0.48
304.5	34.61	0.174	-1.296
305.5	34.63	0.376	-1.029
306.5	34.64	-0.106	-1.291
307.5	34.65	0.026	-1.065
308.5	34.67	-0.161	-1.298
309.5	34.68	-0.23	-1.288
310.5	34.7	-0.558	-0.832
311.5	34.71	0.312	-0.877
312.5	34.73	0.102	-1.339
313.5	34.74	0.299	-1.224
314.5	34.76	0.039	-1.293
315.5	34.77	0.429	-0.997
316.5	34.78	-0.024	-1.492
317.5	34.8	0.176	-1.265
318.5	34.81	0.048	-1.346
319.5	34.83	0.101	-1.228
320.5	34.84	0.308	-1.068
321.5	34.86	0.183	-1.304
322.5	34.87	0.179	-1.437
323.5	34.89	0.195	-1.276
324.5	34.9	-0.196	-2.057
325.5	34.91	-0.225	-2.275
326.5	34.93	-0.396	-2.434
327.5	34.94	-0.172	-1.98
328.5	34.96	0.006	-1.405
329.5	34.97	-0.299	-2.335
330.5	34.99	0.399	-1.141
331.5	35	0.518	-0.801
332.5	35.02	1.116	-0.989
333.5	35.03	0.662	-1.278
334.5	35.04	0.092	-1.658
335.5	35.06	0.365	-1.442
336.5	35.07	0.36	-1.689
337.5	35.09	0.505	-1.477
338.5	35.1	0.439	-1.239
339.5	35.12	0.305	-0.869
340.5	35.13	-0.041	-1.842
341.5	35.14	-0.007	-2.143
342.5	35.16	0.046	-1.563
343.5	35.17	-0.254	-1.668
344.5	35.19	0.106	-1.566
345.5	35.2	-0.124	-1.679
346.5	35.22	0.045	-1.52
347.5	35.23	-0.088	-1.431
348.5	35.25	0.569	-1.267
349.5	35.26	0.597	-1.298
350.5	35.27	0.173	-1.354
351.5	35.29	0.308	-0.971
352.5	35.3	1.001	-1.183
353.5	35.32	0.353	-1.385
354.5	35.33	0.121	-1.61
355.5	35.35	0.543	-1.113
356.5	35.36	0.671	-1.304
357.5	35.38	0.438	-1.177
358.5	35.39	0.015	-1.789
359.5	35.41	0.432	-0.885
360.5	35.42	0.251	-2.133
361.5	35.44	0.225	-1.882
362.5	35.45	0.01	-2.2
363.5	35.46	-0.076	-1.357
364.5	35.48	0.11	-1.489
365.5	35.49	0.259	-1.182
366.5	35.51	0.135	-2.368
367.5	35.52	0.43	-1.489
368.5	35.54	0.669	-1.379
369.5	35.55	0.482	-1.547
370.5	35.57	0.501	-1.384
371.5	35.58	0.317	-0.773
372.5	35.6	0.79	-1.278
373.5	35.61	0.356	-1.297
374.5	35.63	0.298	-1.294
375.5	35.64	0.294	-1.533
376.5	35.66	-0.008	-1.741
377.5	35.67	0.649	-1.513
378.5	35.69	0.298	-1.504
379.5	35.7	0.533	-0.959
380.5	35.72	0.528	-1.275
381.5	35.73	0.526	-1.322
382.5	35.75	0.533	-1.745
384.5	35.78	0.215	-1.928
385.5	35.79	0.586	-1.342
386.5	35.81	0.448	-1.391
387.5	35.82	0.626	-0.902
388.5	35.84	1.128	-0.995
389.5	35.85	0.521	-1.572
390.5	35.87	0.382	-1.692
391.5	35.88	0.984	-0.532
392.5	35.9	0.496	-1.402
393.5	35.91	0.475	-1.535
394.5	35.93	0.483	-1.586
396.5	35.96	1.05	-1.209
397.5	35.97	1.259	-1.137
398.5	35.99	0.96	-1.246
399.5	36	0.672	-1.168
400	36.01	0.358	-1.46
401	36.02	0.543	-1.233
402	36.04	0.527	-1.253
403	36.05	0.494	-1.137
404	36.07	0.588	-1.201
405	36.08	0.679	-1.109
406	36.1	0.576	-0.983
407	36.11	0.629	-1.024
408	36.13	0.645	-0.939
409	36.14	0.824	-0.977
410	36.16	0.639	-0.726
411	36.17	0.049	-1.96
412	36.19	0.217	-1.496
413	36.2	0.167	-1.397
414	36.22	0.316	-1.387
415	36.23	-0.121	-2.111
416	36.25	0.637	-1.037
417	36.26	-0.129	-2.154
418	36.28	0.58	-0.872
419	36.29	0.69	-0.912
420	36.31	0.476	-1.643
421	36.32	0.537	-2.1
422	36.34	0.695	-1.391
423	36.35	0.465	-1.088
424	36.36	0.975	-0.84
425	36.38	1.235	-0.784
426	36.39	0.572	-1.132
427	36.41	0.66	-1.133
428	36.42	0.302	-1.383
429	36.44	0.495	-1.616
430	36.45	0.42	-0.937
431	36.47	0.856	-1.168
432	36.48	0.521	-1.255
433	36.5	0.452	-1.274
434	36.51	-0.014	-2.572
435	36.53	-0.057	-2.406
436	36.54	0.418	-1.003
437	36.56	0.38	-1.287
438	36.57	0.471	-1.638
439	36.59	0.284	-1.949
440	36.6	0.737	-1.622
441	36.62	0.745	-1.77
442	36.63	0.68	-2.003
443	36.65	0.678	-1.424
444	36.66	0.713	-1.352
445	36.68	0.703	-1.437
446	36.69	0.546	-1.75
447	36.71	0.557	-1.801
448	36.72	0.738	-1.548
449	36.74	0.886	-1.41
450	36.75	0.9	-1.391
451	36.77	0.701	-0.998
452	36.79	0.82	-1.375
453	36.8	0.703	-1.456
454	36.82	0.606	-1.701
455	36.84	0.327	-2.19
456	36.85	0.389	-1.894
457	36.87	0.302	-1.958
458	36.88	0.065	-1.864
459	36.9	0.293	-1.652
460	36.92	0.453	-1.358
461	36.93	0.653	-1.139
462	36.95	0.734	-1.115
463	36.96	1.07	-1.169
464	36.98	0.786	-1.244
465	37	0.285	-1.324
466	37.01	0.148	-1.79
467	37.03	0.485	-2.476
468	37.04	0.325	-1.735
469	37.06	0.764	-1.291
470	37.08	0.624	-1.524
471	37.09	0.519	-1.347
472	37.11	0.605	-1.334
473	37.13	0.544	-1.825
474	37.14	0.392	-1.072
475	37.16	0.263	-1.156
476	37.17	0.377	-1.516
477	37.19	0.565	-1.294
478	37.21	0.483	-1.234
479	37.22	0.467	-1.322
480	37.24	0.427	-1.451
481	37.25	0.042	-2.303
482	37.27	-0.041	-2.314
483	37.29	-0.344	-0.784
484	37.3	-0.533	-2.25
485	37.32	-0.231	-1.795
486	37.33	0.107	-2.174
487	37.35	0.49	-2.533
488	37.37	-0.575	-1.893
489	37.38	-0.339	-1.781
490	37.4	0.148	-2.154
491	37.42	-0.715	-2.067
492	37.43	-0.557	-1.672
493	37.45	0.277	-0.212
494	37.46	-0.812	-1.499
495	37.48	-0.162	-2.532
496	37.5	-0.907	-2.933
497	37.51	0.513	-4.676
498	37.53	0.619	-3.565
499	37.54	-1.999	-1.638

## Sheet: Figure 5
Fine fraction (<20 µm) bulk stable isotope data for MGC. Note that “repeat” values are not shown in figured plots.					Benthic foraminifera (Uvigerina jacksonensis) stable isotope data for MGC. Legend: BGS – British Geological Survey; KCC – Center for Advanced Marine Core Research/Kochi Core Center.						X-ray fluorescence data of Ca, Si and Ca/Si ratio for MGC. Legend: Terr – terrigenous elements (Al, Fe, K, Ti); Techn. – Technique; HHA – Hand-held analyzer (unit: counts); PPP – Pressed powder pellet (unit: Wt%).										BIT Index, GDGT-derived OPTiMAL and BAYSPAR paleotemperatures for MGC.
Sample ID	Age	δ13C (‰,VPDB)	δ18O (‰,VPDB)		Sample ID	Age	δ18O	δ13C	Lab		Sample ID	Age	Ca	Al	Fe	K	Ti	Terr/Ca	Techn.		Sample ID	Age	BIT Index	OPTiMAL			BAYSPAR
MGC_	(Ma)				MGC_	(Ma)	(‰,VPDB)	(‰,VPDB)			MGC_	Ma									MGC_	(Ma)		Dnearest	SST	StDev	5th percentile confidence interval	95th percentile confidence interval
56.5	33.07	0.539	-0.736		62	33.13	-0.44	-0.29	KCC		40.315	32.8904	3769	3304	24383	2198	5550	9.4	HHA		55	33.05	0.371	1.356	20.971	7.82	21.171	35.733
57.5	33.08	0.552	-0.396		64	33.15	-0.31	-0.2	KCC		40.3543	32.8909	2543	3583	25852	2487	5745	14.81	HHA		55	33.05	0.501	1.088	21.232	7.313	19.841	33.855
58.5	33.09	-0.037	0.548		66	33.17	-0.33	-0.28	BGS		40.3937	32.8913	2856	3366	24677	2225	5787	12.62	HHA		59	33.09	0.72	0.43	25.415	5.16
59.5	33.1	0.376	-0.166		66	33.17	-0.42	-0.24	KCC		40.4331	32.8917	2424	3257	25045	2211	5211	14.74	HHA		67	33.18	0.674	1.502	20.414	8.019	22.976	38.17
62.5	33.13	0.374	-1.369		68	33.19	-0.32	0.02	KCC		40.4724	32.8921	2548	3207	24783	2417	5492	14.09	HHA		71	33.23	0.727	0.988	23.294	7.26	24.67	40.612
63.5	33.14	0.675	-0.67		70	33.21	-0.36	0.01	KCC		40.5118	32.8926	3098	2967	24385	2346	5061	11.22	HHA		75	33.27	0.636	0.813	25.757	6.023	22.18	36.965
64.5	33.15	0.731	-0.098		72	33.24	-0.19	0.18	KCC		40.5512	32.893	2649	2913	23817	2271	4822	12.77	HHA		79	33.31	0.664	0.436	25.915	4.992	22.976	37.944
65.5	33.17	0.325	-0.937		76	33.28	-0.61	0.02	KCC		40.5906	32.8934	2423	2619	23004	1982	4928	13.43	HHA		83	33.36	0.705	1.246	21.669	7.853	21.45	35.957
66.5	33.18	-0.262	-0.163		82	33.35	-0.48	0.16	KCC		40.6299	32.8939	2110	2800	22901	1973	5098	15.53	HHA		87	33.4	0.398	0.664	23.583	4.708	22.016	36.802
67.5	33.19	1.02	-1.507		84	33.37	-0.56	0.06	KCC		40.6693	32.8943	2232	2629	22218	1903	5195	14.31	HHA		91	33.44	0.51	0.518	24.206	5.66	23.352	38.629
68.5	33.2	0.197	-0.693		88	33.41	-0.13	-0.03	BGS		40.7087	32.8947	2120	2783	22394	1825	4948	15.07	HHA		95	33.49	0.55	0.853	24.223	6.633	23.481	38.811
69.5	33.21	0.232	-0.467		88	33.41	-0.25	0	KCC		40.748	32.8952	2269	2831	22300	1971	4942	14.12	HHA		99	33.53	0.454	1.623	19.075	8.398	23.777	39.096
70.5	33.22	-0.41	-0.03		90	33.43	-0.37	0.09	KCC		40.7874	32.8956	2211	2717	21834	1996	4960	14.25	HHA		103	33.58	0.603	0.304	25.106	4.862	23.167	38.424
72.5	33.24	0.893	-0.775		92	33.46	-1.46	-0.99	KCC		40.8268	32.896	2206	2551	21643	2059	4622	14	HHA		107	33.62	0.612	0.283	25.138	4.794	21.017	35.463
73.5	33.25	0.145	-0.031		92	33.46	-0.36	-0.14	KCC		40.8661	32.8965	2266	2546	21133	1970	4771	13.42	HHA		111	33.65	0.581	0.446	24.228	5.378	22.83	37.812
74.5	33.26	0.267	-1.522		94	33.48	-0.29	-0.08	BGS		40.9055	32.8969	2213	2522	21554	1845	4858	13.91	HHA		115	33.67	0.552	0.844	22.836	6.782	24.069	39.639
76.5	33.29	-0.079	-1.777		94	33.48	-0.45	0.1	KCC		40.9449	32.8973	2239	2516	20852	1994	4790	13.47	HHA		119	33.68	0.556	1.344	21.036	7.978	23.086	38.211
77.5	33.3	0.184	0.592		96	33.5	-0.59	-0.42	KCC		40.9843	32.8977	2322	2336	20195	1885	4628	12.51	HHA		123	33.7	0.509	0.691	22.991	6.287	24.528	40.169
78.5	33.31	-0.046	1.13		96	33.5	-0.27	0.09	KCC		41.0236	32.8982	2452	2310	19454	1720	4666	11.48	HHA		131	33.73	0.483	0.792	25.716	5.862	22.153	36.983
80.5	33.33	-0.379	-0.97		98	33.52	-0.5	-0.01	KCC		41.063	32.8986	2162	2126	19306	1827	4463	12.82	HHA		135	33.75	0.527	0.861	22.608	6.868	24.165	39.852
81.5	33.34	0.959	-1.218		100	33.54	-0.59	-0.44	KCC		41.1024	32.899	2288	1927	18338	1688	4038	11.36	HHA		139	33.76	0.642	1.066	21.078	7.536	21.369	35.841
82.5	33.35	0.611	-0.97		104	33.59	-0.44	-0.2	KCC		42.2362	32.9114	4862	4017	39855	4558	4828	10.95	HHA		143	33.78	0.447	1.396	17.187	8.165	24.351	39.96
84.5	33.37	0.066	-0.945		114	33.66	-0.48	-0.37	KCC		42.2756	32.9119	4833	3909	39985	4266	5141	11.03	HHA		147	33.8	0.408	1.36	21.508	7.826	23.403	38.547
85.5	33.38	-0.462	-0.585		114	33.66	-0.48	-0.1	KCC		42.315	32.9123	4492	3855	38143	4275	5013	11.42	HHA		151	33.81	0.518	1.352	21.484	7.815	23.158	38.305
88.5	33.42	0.334	-1.031		120	33.69	-0.64	0.02	KCC		42.3543	32.9127	4400	3438	35533	4124	5002	10.93	HHA		155	33.83	0.588	1.12	22.053	7.312	23.291	38.437
89.5	33.43	-0.022	0.156		122	33.69	-0.7	-0.17	KCC		42.3937	32.9132	4733	3599	35980	3990	4638	10.19	HHA		159.5	33.85	0.518	0.434	24.13	5.313	20.937	35.414
90.5	33.44	0.673	-0.805		124	33.7	-0.82	-0.12	KCC		42.4331	32.9136	5155	4094	37057	4040	5139	9.76	HHA		163	33.86	0.494	1.391	21.385	7.805	23.827	39.303
91.5	33.45	-0.262	-0.527		126	33.71	-0.67	-0.03	KCC		42.4724	32.914	4417	3675	36511	4047	4775	11.1	HHA		167	33.88	0.395	0.976	21.592	6.928	23.251	38.429
92.5	33.46	0.417	-1.09		128	33.72	-0.77	0.05	KCC		42.5118	32.9144	4400	3360	37055	4139	4485	11.15	HHA		171	33.9	0.359	1.055	22.648	7.111	22.868	37.679
94.5	33.48	-0.443	-1.274		130	33.73	-0.47	-0.1	BGS		42.5512	32.9149	4718	3803	38237	4656	4760	10.91	HHA		175	33.91	0.441	0.514	23.589	5.615	22.305	37.181
96.5	33.5	0.96	-0.724		130	33.73	-0.71	0.02	KCC		42.5906	32.9153	4448	3507	35472	3962	4423	10.65	HHA		179	33.93	0.522	0.31	25.271	4.853	21.821	36.564
97.5	33.52	0.859	0.03		214	34.07	-0.52	-0.88	KCC		42.6299	32.9157	4216	3425	33466	3769	4411	10.69	HHA		187	33.96	0.255	0.588	23.62	5.882	22.108	36.875
98.5	33.53	0.498	-0.819		216	34.08	-0.71	-0.16	KCC		42.6693	32.9162	4406	3609	37006	3925	4584	11.15	HHA		191	33.98	0.468	1.376	21.407	7.781	21.742	36.47
99.5	33.54	0.312	-0.574		223	34.11	-0.62	-0.4	KCC		42.7087	32.9166	4475	3475	36632	3883	4289	10.79	HHA		199.5	34.01	0.614	0.575	25.834	5.384	21.468	35.947
100.5	33.55	0.223	-0.682		231	34.14	-0.7	-0.22	KCC		42.748	32.917	4313	3498	34988	4081	4286	10.86	HHA		203	34.03	0.385	0.406	24.426	5.228	20.936	35.318
101.5	33.56	0.558	-0.019		247	34.21	-0.65	-0.2	KCC		42.7874	32.9175	3840	3216	32086	3815	4239	11.29	HHA		207	34.04	0.467	1.356	21.09	7.927	21.687	36.272
102.5	33.57	0.5	-0.717		255	34.24	-0.34	-0.14	KCC		42.8268	32.9179	3877	2952	31411	3541	3993	10.81	HHA		211	34.06	0.384	0.831	22.735	6.801	23.608	38.895
103.5	33.58	0.656	-0.236		263	34.28	-0.67	-0.25	KCC		44.2756	32.9337	4448	3682	33090	3866	5186	10.3	HHA		219	34.09	0.541	0.833	22.81	6.762	22.036	36.676
104.5	33.59	0.404	-0.842		287	34.37	-0.49	-0.73	KCC		44.315	32.9342	4105	3485	32107	3553	4976	10.75	HHA		227	34.13	0.416	1.205	20.117	7.65	22.397	37.219
105.5	33.6	0.56	-0.559		322	34.86	-0.85	-0.6	KCC		44.3543	32.9346	4082	3511	32988	3860	4719	11.04	HHA		235	34.16	0.556	0.488	24.615	5.521	22.368	37.131
106.5	33.61	0.675	-0.812		338	35.09	-0.62	-0.48	KCC		44.3937	32.935	4113	3379	32590	3781	4704	10.81	HHA		243	34.19	0.482	1.199	21.055	7.565	20.945	35.438
107.5	33.62	0.539	-0.543		348	35.24	-0.85	-1.09	BGS		44.4331	32.9354	4105	3054	31883	3678	4341	10.46	HHA		251	34.23	0.806	2.711	15.778	8.675	21.441	35.985
108.5	33.64	0.463	-0.886		348	35.24	-0.7	-0.64	KCC		44.4724	32.9359	4441	3608	33007	3938	4675	10.18	HHA		267	34.29	0.476	1.084	21.027	7.573	22.667	37.679
109.5	33.64	0.31	-0.858								44.5118	32.9363	4218	3499	31735	3766	4261	10.26	HHA		275	34.33	0.471	1.523	21.185	7.951	22.547	37.5
110.5	33.65	0.892	-0.861								44.5512	32.9367	3972	3566	32227	3825	4692	11.16	HHA		283	34.36	0.466	1.324	21.398	7.738	21.261	35.693
111.5	33.65	1.133	-0.513								44.5906	32.9372	5431	3434	33953	4210	4524	8.49	HHA		291	34.42	0.471	1.299	21.588	7.778	25.636	41.643
112.5	33.66	0.656	0.29								44.6299	32.9376	4338	3388	34128	4038	4594	10.64	HHA		299	34.53	0.426	1.785	19.47	8.356	24.758	40.437
113.5	33.66	0.695	0.851								44.6693	32.938	4015	3129	32072	3701	4570	10.83	HHA		307	34.65	0.311	1.054	21.184	7.179	22.843	37.851
114.5	33.66	0.464	1.592								44.7087	32.9385	3795	3051	30846	3369	4581	11.03	HHA		315	34.76	0.396	0.627	23.442	6.037	23.006	38.193
115.5	33.67	0.918	0.367								44.748	32.9389	3851	3127	31068	3468	4370	10.91	HHA		323	34.88	0.052	2.161	14.61	8.641	23.714	38.989
116.5	33.67	0.762	-0.342								44.7874	32.9393	3518	2685	28126	3234	4089	10.84	HHA		331	34.99	0.435	0.837	22.653	6.781	23.929	39.473
117.5	33.68	0.568	0.2								44.8268	32.9398	3020	1921	24318	2498	3428	10.65	HHA		335	35.05	0.444	1.338	22.201	7.691	25.879	42.238
118.5	33.68	0.476	-1.129								46.1969	32.9547	5676	3927	47876	7683	5828	11.51	HHA		339	35.11	0.383	1.347	20.899	7.82	23.785	39.201
119.5	33.68	0.449	-0.6								46.2362	32.9552	5502	3754	46527	7252	5748	11.5	HHA		343	35.17	0.422	1.569	12.618	8.32	24.657	40.362
120.5	33.69	0.153	-1.062								46.2756	32.9556	5841	4012	48105	7709	5883	11.25	HHA		347	35.22	0.412	2.021	18.104	8.491	21.713	36.377
121.5	33.69	0.469	-0.859								46.315	32.956	5787	4026	49724	7915	6299	11.74	HHA		351	35.28	0.353	1.328	21.395	7.744	22.571	37.573
122.5	33.7	0.317	-0.995								46.3543	32.9565	5387	3776	47784	7596	5883	12.07	HHA		359	35.4	0.394	0.793	22.772	6.645	23.262	38.594
123.5	33.7	0.61	-0.502								46.3937	32.9569	5739	4335	49868	8613	6483	12.08	HHA		407	36.11	0.84	8.373	16.376	8.682	25.36	41.445
124.5	33.7	0.32	-0.81								46.4331	32.9573	5722	4199	49227	8131	6399	11.88	HHA		411	36.17	0.698	0.565	24.976	5.694	21.759	36.586
125.5	33.71	0.615	-0.36								46.4724	32.9577	5998	4373	49455	8647	6116	11.44	HHA		415	36.23	0.43	1.424	21.147	7.863	21.613	36.191
126.5	33.71	0.427	-0.986								46.5118	32.9582	5720	4346	49354	8312	6181	11.92	HHA		419	36.29	0.436	0.425	24.807	5.289	23.448	38.69
127.5	33.72	0.427	-0.385								46.5512	32.9586	5855	4281	48454	8078	6113	11.43	HHA		423	36.35	0.517	1.238	21.227	7.81	22.749	37.729
128.5	33.72	0.145	-0.958								46.5906	32.959	6376	4565	50189	8604	6153	10.9	HHA		427	36.41	0.469	0.796	25.489	5.973	22.947	38.065
129.5	33.73	0.345	-0.542								46.6299	32.9595	6627	4531	51213	8441	6109	10.61	HHA		431	36.47	0.36	0.658	23.685	6.217	24.403	39.979
130.5	33.73	0.151	-0.946								46.6693	32.9599	6405	4413	49170	8563	6288	10.68	HHA		435	36.53	0.361	1.609	18.778	8.417	24.56	40.314
131.5	33.73	0.265	-0.547								46.7087	32.9603	6070	4416	47617	8111	6139	10.92	HHA		439	36.59	0.427	0.573	24.294	5.862	23.006	38.072
132.5	33.74	0.062	-0.893								46.748	32.9608	6238	4252	46685	8012	6039	10.42	HHA		443	36.65	0.439	0.875	24.626	5.942	23.894	39.293
133.5	33.74	-0.369	1.426								46.7874	32.9612	6450	4558	46838	8634	6628	10.33	HHA		447	36.71	0.483	0.722	23.365	6.456	24.987	40.815
134.5	33.75	0.207	-0.993								46.8268	32.9616	6269	4230	45003	8481	6400	10.23	HHA		451	36.77	0.38	1.127	21.882	6.72	23.184	38.324
135.5	33.75	-0.741	1.417								46.8661	32.962	6630	3473	42870	7633	5861	9.03	HHA		459	36.9	0.416	0.692	24.943	6.028	23.26	38.423
136.5	33.75	0.298	-1.097								48.2362	32.977	7355	3916	52438	7627	5751	9.48	HHA		463	36.96	0.486	0.716	23.592	6.433	26.145	42.597
137.5	33.76	-0.797	0.003								48.2756	32.9775	7062	4068	52105	7707	6065	9.9	HHA		467	37.03	0.449	0.768	22.939	6.563	24.146	39.572
138.5	33.76	0.148	-0.982								48.315	32.9779	6080	4200	52843	7689	5580	11.56	HHA		471	37.09	0.393	1.203	21.731	7.701	25.516	41.674
139.5	33.77	-0.556	-0.143								48.3543	32.9783	6208	3829	51822	7535	5751	11.1	HHA		475	37.16	0.45	1.238	21.934	7.694	24.995	40.894
140.5	33.77	0.145	-0.93								48.3937	32.9787	7767	3822	51629	7282	5861	8.83	HHA		479	37.22	0.422	1.422	21.218	7.842	22.693	37.729
141.5	33.77	-1.156	-2.06								48.4331	32.9792	6725	3916	52199	7394	5634	10.28	HHA		483	37.29	0.366	1.014	22.059	7.374	28.306	45.905
142.5	33.78	-1.421	-2.067								48.4724	32.9796	6193	4021	52620	7523	5826	11.3	HHA		487	37.35	0.305	0.817	22.991	6.8	23.181	38.224
144.5	33.79	-1.758	-1.964								48.5118	32.98	6734	3814	51855	7423	5666	10.21	HHA		491	37.42	0.339	0.881	24.302	6.635	20.699	35.034
145.5	33.79	-1.054	-0.936								48.5512	32.9805	5946	4107	55183	8040	6035	12.34	HHA
146.5	33.8	-3.045	-2.088								48.5906	32.9809	5297	4305	55349	8027	6135	13.94	HHA
148.5	33.8	-0.556	-0.686								48.6299	32.9813	5554	4372	55618	8230	6394	13.43	HHA
149.5	33.81	-0.635	0.11								48.6693	32.9818	5899	4273	55992	7859	6209	12.6	HHA
150.5	33.81	0.465	0.235								48.7087	32.9822	5442	4115	52120	7562	5789	12.79	HHA
151.5	33.82	0.377	0.393								50.4331	33.001	3892	2188	37697	5088	4128	12.62	HHA
152.5	33.82	-0.095	-0.198								50.4724	33.0015	3895	2183	38418	5218	4300	12.87	HHA
153.5	33.82	-0.117	0.986								50.5118	33.0019	4127	2156	38622	5480	4217	12.23	HHA
154.5	33.83	0.417	-0.905								50.5512	33.0023	3705	2217	39209	5376	4383	13.82	HHA
155.5	33.83	0.334	-0.268								50.5906	33.0028	3638	2531	41644	6220	4686	15.14	HHA
156.5	33.84	0.342	-1.04								50.6299	33.0032	3723	2540	40331	5824	4449	14.27	HHA
157.5	33.84	0.083	-0.437								50.6693	33.0036	4023	2105	36570	4851	3855	11.78	HHA
158.5	33.84	0.207	-0.729								50.7087	33.0041	3290	1692	35926	4438	3733	13.92	HHA
159.5	33.85	0.016	-0.316								50.748	33.0045	2074	1455	33627	4017	3468	20.52	HHA
160.5	33.85	-0.1	-0.494								50.7874	33.0049	1873	1487	33135	4012	3389	22.44	HHA
161.5	33.86	0.229	0.129								50.8268	33.0053	2270	1544	33368	4114	3517	18.74	HHA
162.5	33.86	0.307	-1.539								50.8661	33.0058	2000	1114	28208	3193	2965	17.74	HHA
163.5	33.87	0.23	-1.055								50.9055	33.0062	1133	579	18811	2061	2194	20.87	HHA
164.5	33.87	0.056	1.844								52.1575	33.0199	17263	3902	48528	7551	5621	3.8	HHA
165.5	33.87	0.113	2.144								52.1969	33.0203	15482	3804	48229	7749	5850	4.24	HHA
166.5	33.88	0.392	-1.2								52.2362	33.0208	15666	3991	47322	7261	5203	4.07	HHA
167.5	33.88	-0.057	-0.349								52.2756	33.0212	14873	3645	45897	7255	5282	4.17	HHA
168.5	33.89	-1.382	-2.441								52.315	33.0216	16800	3880	48382	7436	5464	3.88	HHA
170.5	33.89	-1.555	-1.201								52.3543	33.022	17188	3804	47815	7050	5451	3.73	HHA
171.5	33.9	-0.191	0.197								52.3937	33.0225	15632	3716	48227	6929	5449	4.11	HHA
172.5	33.9	-0.14	-1.488								52.4331	33.0229	14999	3487	46330	6757	5217	4.12	HHA
173.5	33.91	-0.434	1.289								52.4724	33.0233	15256	3267	45188	6539	5135	3.94	HHA
174.5	33.91	-0.557	-0.052								52.5118	33.0238	14563	3233	46415	6585	5066	4.21	HHA
175.5	33.91	-0.271	0.493								52.5512	33.0242	13820	3288	49304	6211	4976	4.61	HHA
176.5	33.92	-2.348	-0.863								52.5906	33.0246	13951	3037	48956	6187	4948	4.52	HHA
178.5	33.93	-0.591	-1.876								52.6299	33.0251	14293	3062	46249	6018	4644	4.2	HHA
180.5	33.94	-0.037	-1.595								52.6693	33.0255	16923	2792	42385	5761	4522	3.28	HHA
181.5	33.94	0.246	0.396								52.7087	33.0259	13321	1782	31176	3557	3092	2.97	HHA
182.5	33.94	-0.13	-1.801								52.748	33.0263	10433	646	18186	1599	2008	2.15	HHA
183.5	33.95	-0.111	0.59								54.1575	33.0418	7762	1197	24491	3005	3230	4.11	HHA
184.5	33.95	-0.274	-1.859								54.1969	33.0422	6702	1428	26641	3655	3375	5.24	HHA
185.5	33.96	0.193	-0.712								54.2362	33.0426	5560	1635	28136	3816	3769	6.72	HHA
186.5	33.96	-0.465	-0.523								54.2756	33.043	5795	1623	29611	4052	3527	6.7	HHA
187.5	33.96	-1.419	-2.277								54.315	33.0435	5849	1593	28962	4243	3499	6.55	HHA
188.5	33.97	-0.285	-1.696								54.3543	33.0439	5544	1394	26328	3751	3155	6.25	HHA
189.5	33.97	0.06	-1.649								54.3937	33.0443	5419	1458	28074	3730	3393	6.76	HHA
190.5	33.98	-0.128	-0.543								54.4331	33.0448	5617	1450	28415	3875	3313	6.6	HHA
191.5	33.98	-1.132	-2.489								54.4724	33.0452	4988	1513	28767	4011	3495	7.58	HHA
192.5	33.99	-0.346	-1.936								54.5118	33.0456	5570	1548	30065	3925	3340	6.98	HHA
193.5	33.99	0.097	-1.49								54.5512	33.0461	6541	1666	30393	4194	3806	6.12	HHA
194.5	33.99	-0.061	-1.111								54.5906	33.0465	7317	1763	31384	4539	3822	5.67	HHA
195.5	34	-0.118	-1.229								54.6299	33.0469	6962	1706	30073	3907	3562	5.64	HHA
196.5	34	-1.025	-2.038								54.6693	33.0474	5050	1290	23871	3092	3094	6.21	HHA
198.5	34.01	-0.358	0.81								54.7087	33.0478	5697	1642	30413	4540	3787	7.09	HHA
199.5	34.01	-0.006	-1.709								54.748	33.0482	5583	1743	30972	4586	3929	7.38	HHA
200.5	34.02	-0.211	-0.621								54.7874	33.0486	5318	1854	33523	4952	3954	8.33	HHA
201.5	34.02	0.055	-1.12								54.8268	33.0491	5243	1988	34564	5195	4327	8.79	HHA
202.5	34.03	-0.145	-0.915								54.8661	33.0495	5500	2151	35084	5171	4040	8.44	HHA
203.5	34.03	-0.806	-0.819								56.1575	33.0636	17706	4629	50935	8903	6014	3.98	HHA
204.5	34.03	-0.464	-0.966								56.1969	33.0641	17371	4610	50229	8499	5679	3.97	HHA
208.5	34.05	-0.612	-0.884								56.2362	33.0645	17627	4459	50086	8372	5754	3.9	HHA
209.5	34.06	-0.228	-1.136								56.2756	33.0649	18061	4346	50556	8511	6208	3.85	HHA
210.5	34.06	0.342	-0.518								56.315	33.0653	16429	4725	50569	8260	6180	4.24	HHA
211.5	34.06	-1.474	-2.063								56.3543	33.0658	16411	4642	50344	8324	6044	4.23	HHA
213.5	34.07	-1.669	-0.615								56.3937	33.0662	15831	4385	50184	8587	5947	4.37	HHA
214.5	34.08	-0.487	-0.735								56.4331	33.0666	15592	4502	49941	8379	5762	4.4	HHA
215.5	34.08	0.065	-0.644								56.4724	33.0671	15864	4174	48592	7841	5395	4.16	HHA
216.5	34.08	0.161	-0.543								56.5118	33.0675	14755	4158	47570	7785	5329	4.39	HHA
217.5	34.09	-0.869	-2.139								56.5512	33.0679	14419	4177	46610	7664	5586	4.44	HHA
218.5	34.09	0.126	-1.301								56.5906	33.0684	13586	3872	45407	7511	5160	4.56	HHA
219.5	34.1	-0.137	-1.439								56.6299	33.0688	11732	3316	42200	6479	4885	4.85	HHA
221.5	34.1	-0.775	-1.448								56.6693	33.0692	13028	3352	42080	6665	4975	4.38	HHA
222.5	34.11	-0.42	-0.595								56.7087	33.0696	11117	2687	38382	5940	4281	4.61	HHA
223.5	34.11	0.189	-0.667								58.1181	33.0851	26406	4811	50219	8195	5703	2.61	HHA
224.5	34.12	-0.115	-1.355								58.1575	33.0855	25404	4782	50351	8334	5708	2.72	HHA
225.5	34.12	-0.127	-1.213								58.1969	33.0859	27924	4927	51305	8436	6044	2.53	HHA
226.5	34.13	-1.515	-1.347								58.2362	33.0863	28590	4986	52690	8544	5793	2.52	HHA
227.5	34.13	-0.127	-0.09								58.2756	33.0868	30202	4811	51865	8585	5861	2.35	HHA
228.5	34.13	0.09	-1.21								58.315	33.0872	30831	4831	51955	8521	5841	2.31	HHA
229.5	34.14	-0.157	-1.069								58.3543	33.0876	29372	4695	50814	8645	5702	2.38	HHA
230.5	34.14	-0.512	1.115								58.3937	33.0881	28451	4978	51624	8625	5908	2.5	HHA
231.5	34.15	-0.256	-0.273								58.4331	33.0885	29859	4903	52500	8552	5954	2.41	HHA
232.5	34.15	-0.109	-1.668								58.4724	33.0889	28397	4913	53468	8953	5952	2.58	HHA
233.5	34.15	-0.099	-1.923								58.5118	33.0894	26644	4661	53712	8627	5798	2.73	HHA
234.5	34.16	-1.316	-2.001								58.5512	33.0898	27300	4940	54866	8844	5804	2.73	HHA
235.5	34.16	-0.67	1.189								58.5906	33.0902	26865	5112	54452	8819	5997	2.77	HHA
236.5	34.17	-0.653	-1.497								58.6299	33.0906	27732	4909	53721	8767	6087	2.65	HHA
237.5	34.17	-0.454	-0.674								58.6693	33.0911	28019	5065	52188	8526	6290	2.57	HHA
238.5	34.17	-0.6	-0.905								58.7087	33.0915	24329	4619	48130	8374	5812	2.75	HHA
239.5	34.18	0.185	-0.909								60.2756	33.1086	29709	3563	44003	6887	4987	2	HHA
240.5	34.18	-1.749	-0.728								60.315	33.1091	31402	3823	44756	7314	4959	1.94	HHA
241.5	34.19	-0.157	-0.447								60.3543	33.1095	31527	3982	44742	7130	5222	1.94	HHA
242.5	34.19	0.064	-1.831								60.3937	33.1099	31534	3880	44455	7121	5191	1.92	HHA
243.5	34.2	-0.344	-0.065								60.4331	33.1104	31451	4136	45720	7503	5342	1.99	HHA
244.5	34.2	-0.849	-0.645								60.4724	33.1108	30804	4151	44778	7246	5121	1.99	HHA
245.5	34.2	0.156	-0.876								60.5118	33.1112	31188	4103	45190	7410	5234	1.99	HHA
246.5	34.21	0.005	-1.791								60.5512	33.1117	30102	4013	44356	7425	5051	2.02	HHA
247.5	34.21	0.657	-1.015								60.5906	33.1121	29573	3776	44736	7304	4830	2.05	HHA
248.5	34.22	-0.005	1.158								60.6299	33.1125	29804	3617	44448	6844	4874	2.01	HHA
249.5	34.22	-0.048	-1.232								60.6693	33.1129	26895	3282	41645	6461	4544	2.08	HHA
250.5	34.22	-1.046	-2.171								60.7087	33.1134	22717	2784	36743	5342	3905	2.15	HHA
251.5	34.23	-0.884	-0.816								62.0787	33.1284	42554	4109	43158	7428	5180	1.41	HHA
252.5	34.23	-0.674	-0.365								62.1181	33.1288	42267	3848	43751	7626	4900	1.42	HHA
253.5	34.24	-1.231	-1.981								62.1575	33.1292	42001	3910	42932	7365	5003	1.41	HHA
254.5	34.24	-0.948	-1.771								62.1969	33.1296	40911	3651	42499	7174	4723	1.42	HHA
255.5	34.24	-0.813	-0.495								62.2362	33.1301	41009	3397	40626	6769	4621	1.35	HHA
256.5	34.25	-0.917	-1.394								62.2756	33.1305	38208	3321	38603	6148	4375	1.37	HHA
257.5	34.25	-1	-1.78								62.315	33.1309	40329	3311	40390	6274	4473	1.35	HHA
258.5	34.26	-1.384	-1.484								62.3543	33.1314	41335	3494	39928	6238	4430	1.31	HHA
259.5	34.26	-1.865	-1.98								62.3937	33.1318	40136	3305	39153	6594	4420	1.33	HHA
262.5	34.27	-2.161	-3.253								62.4331	33.1322	39489	3227	37938	6250	4221	1.31	HHA
264.5	34.28	-2.348	-2.403								62.4724	33.1327	39528	3020	37964	6035	4507	1.3	HHA
266.5	34.29	-2.943	-3.765								62.5118	33.1331	39383	2865	36798	5933	4099	1.26	HHA
267.5	34.29	-0.726	-0.902								62.5512	33.1335	38995	2763	36227	5640	4059	1.25	HHA
268.5	34.3	-1.173	-1.746								64.1181	33.1506	47630	2666	34281	5263	3969	0.97	HHA
269.5	34.3	-1.972	-1.994								64.1575	33.1511	47175	2736	35787	5381	3883	1.01	HHA
270.5	34.31	-2.672	-4.08								64.1969	33.1515	50791	3151	34713	5602	3905	0.93	HHA
272.5	34.31	-2.998	-3.361								64.2362	33.1519	56703	3416	37455	6339	4292	0.91	HHA
274.5	34.32	-3.986	-4.646								64.2756	33.1524	55953	3778	39381	6821	4516	0.97	HHA
276.5	34.33	-2.527	-3.362								64.315	33.1528	54936	4007	40475	6905	4643	1.02	HHA
277.5	34.34	-1.159	-2.665								64.3543	33.1532	54736	4043	44399	7368	4846	1.11	HHA
278.5	34.34	-3.788	-3.051								64.3937	33.1537	56841	4304	45332	8004	5303	1.11	HHA
279.5	34.34	-10.478	-7.879								64.4331	33.1541	58147	4126	41606	7383	4769	1	HHA
280.5	34.35	-1.516	-2.02								64.4724	33.1545	67815	4117	37891	6779	4355	0.78	HHA
281.5	34.35	-1.66	-2.613								64.5118	33.155	63712	3912	38011	7104	4559	0.84	HHA
282.5	34.36	-0.719	-1.751								66.2362	33.1738	70352	3786	36352	6586	4068	0.72	HHA
285.5	34.37	0.22	-1.32								66.2756	33.1742	66210	3595	33790	6112	4148	0.72	HHA
286.5	34.37	0.338	-1.252								66.315	33.1747	73610	3868	39414	6982	4361	0.74	HHA
287.5	34.38	-0.772	-0.626								66.3543	33.1751	71396	4111	38519	7018	4163	0.75	HHA
289.5	34.39	-0.011	-1.606								66.3937	33.1755	71196	3902	38798	6777	4413	0.76	HHA
290.5	34.41	0.14	-1.183								66.4331	33.176	72291	4151	38644	6685	4372	0.74	HHA
291.5	34.42	-0.75	-1.815								66.4724	33.1764	72061	4010	39016	7178	4485	0.76	HHA
292.5	34.44	-0.218	-0.978								66.5118	33.1768	70400	4198	39613	6693	4753	0.78	HHA
293.5	34.45	-2.673	-1.137								66.5512	33.1772	69633	3902	37642	6603	4421	0.75	HHA
294.5	34.47	-0.42	-1.062								66.5906	33.1777	69369	3789	36390	6644	4340	0.74	HHA
295.5	34.48	-0.142	-0.097								66.6299	33.1781	72473	3750	36468	6534	4147	0.7	HHA
296.5	34.5	-0.674	-2.001								66.6693	33.1785	63255	3137	32653	5599	3673	0.71	HHA
297.5	34.51	0.425	-1.096								66.7087	33.179	53166	1964	27489	4028	3031	0.69	HHA
298.5	34.53	-0.724	-1.175								66.748	33.1794	52388	1922	25317	3679	2742	0.64	HHA
299.5	34.54	0.541	-0.962								66.7874	33.1798	47613	1640	23003	3189	2596	0.64	HHA
300.5	34.55	0.244	-1.114								68.0787	33.1939	67680	1365	18129	3506	2388	0.38	HHA
301.5	34.57	0.41	-0.929								68.1181	33.1944	65380	1317	19093	3334	2332	0.4	HHA
302.5	34.58	-0.034	-1.537								68.1575	33.1948	68299	1589	19272	3553	2251	0.39	HHA
303.5	34.6	1.149	-0.48								68.1969	33.1952	65314	1551	19433	3755	2451	0.42	HHA
304.5	34.61	0.174	-1.296								68.2362	33.1957	57866	1240	19253	3018	2264	0.45	HHA
305.5	34.63	0.376	-1.029								68.2756	33.1961	64504	1521	19553	3650	2459	0.42	HHA
306.5	34.64	-0.106	-1.291								68.315	33.1965	74868	1672	20133	3913	2334	0.37	HHA
307.5	34.65	0.026	-1.065								68.3543	33.197	76491	1885	21265	4096	2647	0.39	HHA
308.5	34.67	-0.161	-1.298								68.3937	33.1974	74705	1820	21818	3907	2359	0.4	HHA
309.5	34.68	-0.23	-1.288								68.4331	33.1978	70688	1790	22481	4202	2615	0.44	HHA
310.5	34.7	-0.558	-0.832								68.4724	33.1982	72022	1951	22677	4187	2832	0.44	HHA
311.5	34.71	0.312	-0.877								68.5118	33.1987	75587	1831	22128	4263	2718	0.41	HHA
312.5	34.73	0.102	-1.339								68.5512	33.1991	75374	1949	21754	4284	2975	0.41	HHA
313.5	34.74	0.299	-1.224								68.5906	33.1995	76939	1720	20639	4283	2372	0.38	HHA
314.5	34.76	0.039	-1.293								68.6299	33.2	76157	1809	21784	4157	2565	0.4	HHA
315.5	34.77	0.429	-0.997								68.6693	33.2004	75897	1884	23393	4282	2699	0.43	HHA
316.5	34.78	-0.024	-1.492								68.7087	33.2008	75639	1877	22424	4428	2777	0.42	HHA
317.5	34.8	0.176	-1.265								68.748	33.2013	69441	1777	20709	3809	2393	0.41	HHA
318.5	34.81	0.048	-1.346								70.1969	33.2171	52328	4375	36972	8292	4673	1.04	HHA
319.5	34.83	0.101	-1.228								70.2362	33.2175	51566	4292	36763	8353	4862	1.05	HHA
320.5	34.84	0.308	-1.068								70.2756	33.218	48784	4075	36402	8013	4483	1.09	HHA
321.5	34.86	0.183	-1.304								70.315	33.2184	50588	3942	36160	8077	5029	1.05	HHA
322.5	34.87	0.179	-1.437								70.3543	33.2188	54605	3838	35297	7754	4476	0.94	HHA
323.5	34.89	0.195	-1.276								70.3937	33.2193	56485	3469	34181	7322	4509	0.88	HHA
324.5	34.9	-0.196	-2.057								70.4331	33.2197	70236	3634	35020	7354	4113	0.71	HHA
325.5	34.91	-0.225	-2.275								70.4724	33.2201	76238	3414	34459	7434	3690	0.64	HHA
326.5	34.93	-0.396	-2.434								70.5118	33.2205	83732	3531	34996	7256	4077	0.6	HHA
327.5	34.94	-0.172	-1.98								70.5512	33.221	82325	3674	33362	6854	4048	0.58	HHA
328.5	34.96	0.006	-1.405								70.5906	33.2214	76735	3587	34129	7048	4114	0.64	HHA
329.5	34.97	-0.299	-2.335								70.6299	33.2218	56806	3192	30565	6195	3708	0.77	HHA
330.5	34.99	0.399	-1.141								70.6693	33.2223	47265	3046	28732	5982	3794	0.88	HHA
331.5	35	0.518	-0.801								70.7087	33.2227	57411	2907	28269	6341	3810	0.72	HHA
332.5	35.02	1.116	-0.989								70.748	33.2231	55099	2283	26024	5566	3122	0.67	HHA
333.5	35.03	0.662	-1.278								70.7874	33.2236	58298	2247	25361	5229	2831	0.61	HHA
334.5	35.04	0.092	-1.658								70.8268	33.224	56531	2219	24952	5412	2899	0.63	HHA
335.5	35.06	0.365	-1.442								70.8661	33.2244	50811	1965	23231	4684	3216	0.65	HHA
336.5	35.07	0.36	-1.689								70.9055	33.2248	43906	1547	20763	4363	2576	0.67	HHA
337.5	35.09	0.505	-1.477								70.9449	33.2253	40032	1380	19410	3965	2768	0.69	HHA
338.5	35.1	0.439	-1.239								70.9843	33.2257	36561	1160	18310	3344	2904	0.7	HHA
339.5	35.12	0.305	-0.869								72.0394	33.2372	9764	1607	22320	4792	3122	3.26	HHA
340.5	35.13	-0.041	-1.842								72.0787	33.2377	7462	1103	17197	4195	2785	3.39	HHA
341.5	35.14	-0.007	-2.143								72.1181	33.2381	7410	859	15334	3734	2480	3.02	HHA
342.5	35.16	0.046	-1.563								72.1575	33.2385	8386	662	13115	2739	1860	2.19	HHA
343.5	35.17	-0.254	-1.668								72.1969	33.239	8695	574	9585	2283	1746	1.63	HHA
344.5	35.19	0.106	-1.566								72.2362	33.2394	7904	546	9734	2012	1776	1.78	HHA
345.5	35.2	-0.124	-1.679								74.0394	33.2591	24198	843	16145	2563	2034	0.89	HHA
346.5	35.22	0.045	-1.52								74.0787	33.2595	23123	825	15193	2348	1684	0.87	HHA
347.5	35.23	-0.088	-1.431								74.1181	33.26	16473	685	14419	1886	1690	1.13	HHA
348.5	35.25	0.569	-1.267								74.1575	33.2604	12984	652	14962	1867	1549	1.47	HHA
349.5	35.26	0.597	-1.298								74.1969	33.2608	11565	622	15146	1916	1614	1.67	HHA
350.5	35.27	0.173	-1.354								74.2362	33.2613	9392	496	13926	1808	1782	1.92	HHA
351.5	35.29	0.308	-0.971								74.2756	33.2617	7737	481	12088	1172	1586	1.98	HHA
352.5	35.3	1.001	-1.183								74.315	33.2621	8676	407	10055	1011	1129	1.45	HHA
353.5	35.32	0.353	-1.385								76.1181	33.2818	16890	3057	40265	7174	4292	3.24	HHA
354.5	35.33	0.121	-1.61								76.1575	33.2823	17900	3413	40879	7385	4154	3.12	HHA
355.5	35.35	0.543	-1.113								76.1969	33.2827	18429	4039	45036	8616	4746	3.39	HHA
356.5	35.36	0.671	-1.304								76.2362	33.2831	18706	4111	44658	8812	4672	3.33	HHA
357.5	35.38	0.438	-1.177								76.2756	33.2836	21506	4248	46538	8954	5004	3.01	HHA
358.5	35.39	0.015	-1.789								76.315	33.284	22715	4420	46428	9157	5186	2.87	HHA
359.5	35.41	0.432	-0.885								76.3543	33.2844	18429	2963	39465	6594	4115	2.88	HHA
360.5	35.42	0.251	-2.133								76.3937	33.2848	9795	1143	21531	2891	2278	2.84	HHA
361.5	35.44	0.225	-1.882								76.4331	33.2853	8235	587	15409	2027	1802	2.41	HHA
362.5	35.45	0.01	-2.2								76.4724	33.2857	6700	471	12206	1560	1624	2.37	HHA
363.5	35.46	-0.076	-1.357								76.5118	33.2861	5650	424	10105	970	1302	2.27	HHA
364.5	35.48	0.11	-1.489								76.5512	33.2866	11887	1400	21389	3628	2473	2.43	HHA
365.5	35.49	0.259	-1.182								76.5906	33.287	18178	2687	35610	6209	3984	2.67	HHA
366.5	35.51	0.135	-2.368								76.6299	33.2874	19964	3327	40830	7356	4341	2.8	HHA
367.5	35.52	0.43	-1.489								76.6693	33.2879	19501	3186	40039	6657	4037	2.76	HHA
368.5	35.54	0.669	-1.379								76.7087	33.2883	21138	3427	42339	7534	4454	2.73	HHA
369.5	35.55	0.482	-1.547								76.748	33.2887	23113	3315	42479	7381	4701	2.5	HHA
370.5	35.57	0.501	-1.384								76.7874	33.2892	21780	3349	41316	7452	4451	2.6	HHA
371.5	35.58	0.317	-0.773								76.8268	33.2896	16817	2086	32078	4870	3400	2.52	HHA
372.5	35.6	0.79	-1.278								76.8661	33.29	7686	576	14445	1587	1584	2.37	HHA
373.5	35.61	0.356	-1.297								78.0787	33.3033	18708	2801	37941	6287	4168	2.74	HHA
374.5	35.63	0.298	-1.294								78.1181	33.3037	22312	3012	39380	6564	4188	2.38	HHA
375.5	35.64	0.294	-1.533								78.1575	33.3041	23151	3370	41385	7547	4404	2.45	HHA
376.5	35.66	-0.008	-1.741								78.1969	33.3046	20710	3416	43704	7554	4803	2.87	HHA
377.5	35.67	0.649	-1.513								78.2362	33.305	20676	3507	43531	7764	4932	2.89	HHA
378.5	35.69	0.298	-1.504								78.2756	33.3054	22205	3595	43958	7547	4813	2.7	HHA
379.5	35.7	0.533	-0.959								78.315	33.3058	22800	3575	44825	7376	4611	2.65	HHA
380.5	35.72	0.528	-1.275								78.3543	33.3063	24198	3138	43702	7409	4457	2.43	HHA
381.5	35.73	0.526	-1.322								80.0787	33.3251	11380	1429	25451	3680	2745	2.93	HHA
382.5	35.75	0.533	-1.745								80.1181	33.3256	13333	1679	28843	4328	3155	2.85	HHA
384.5	35.78	0.215	-1.928								80.1575	33.326	15430	1885	30763	4639	3314	2.63	HHA
385.5	35.79	0.586	-1.342								80.1969	33.3264	16589	1859	31514	4585	3567	2.5	HHA
386.5	35.81	0.448	-1.391								80.2362	33.3269	19922	2107	33226	4988	3588	2.2	HHA
387.5	35.82	0.626	-0.902								80.2756	33.3273	20728	2207	34450	5447	3787	2.21	HHA
388.5	35.84	1.128	-0.995								80.315	33.3277	21010	2185	35323	5266	3804	2.22	HHA
389.5	35.85	0.521	-1.572								80.3543	33.3281	21122	2233	35845	5579	3702	2.24	HHA
390.5	35.87	0.382	-1.692								80.3937	33.3286	19982	2453	36188	5765	3799	2.41	HHA
391.5	35.88	0.984	-0.532								80.4331	33.329	19531	2427	36675	5788	4219	2.51	HHA
392.5	35.9	0.496	-1.402								80.4724	33.3294	17294	2339	35081	5437	3810	2.7	HHA
393.5	35.91	0.475	-1.535								80.5118	33.3299	15916	2226	34059	5200	3456	2.82	HHA
394.5	35.93	0.483	-1.586								80.5512	33.3303	14032	1711	29837	4179	3219	2.78	HHA
396.5	35.96	1.05	-1.209								80.5906	33.3307	15281	1698	29125	4095	3150	2.49	HHA
397.5	35.97	1.259	-1.137								82.4331	33.3509	33859	927	17035	1864	1720	0.64	HHA
398.5	35.99	0.96	-1.246								82.4724	33.3513	52461	1944	28259	4283	3020	0.71	HHA
399.5	36	0.672	-1.168								82.5118	33.3517	63187	2736	32558	5374	3315	0.7	HHA
400	36.01	0.358	-1.46								82.5512	33.3522	63336	3633	38440	6610	4467	0.84	HHA
401	36.02	0.543	-1.233								82.5906	33.3526	62689	3791	42898	7609	4526	0.94	HHA
402	36.04	0.527	-1.253								82.6299	33.353	67764	3926	43164	7818	4553	0.88	HHA
403	36.05	0.494	-1.137								82.6693	33.3535	65945	4048	43214	7933	4585	0.91	HHA
404	36.07	0.588	-1.201								82.7087	33.3539	72983	4250	44502	7844	4622	0.84	HHA
405	36.08	0.679	-1.109								82.748	33.3543	76432	4341	45133	8395	4798	0.82	HHA
406	36.1	0.576	-0.983								82.7874	33.3547	71162	4300	45887	8741	5067	0.9	HHA
407	36.11	0.629	-1.024								82.8268	33.3552	64264	4456	47241	8458	5335	1.02	HHA
408	36.13	0.645	-0.939								82.8661	33.3556	61757	4665	48451	8522	5158	1.08	HHA
409	36.14	0.824	-0.977								82.9055	33.356	61167	4305	45911	8439	5041	1.04	HHA
410	36.16	0.639	-0.726								82.9449	33.3565	70167	3347	37964	6626	4329	0.74	HHA
411	36.17	0.049	-1.96								82.9843	33.3569	84083	3667	38432	7065	4131	0.63	HHA
412	36.19	0.217	-1.496								83.0236	33.3573	84078	3992	41831	7448	4798	0.69	HHA
413	36.2	0.167	-1.397								83.063	33.3578	83095	3776	39447	7215	4631	0.66	HHA
414	36.22	0.316	-1.387								83.1024	33.3582	78239	3987	40496	7633	4970	0.73	HHA
415	36.23	-0.121	-2.111								83.1417	33.3586	77423	4078	40957	7996	4726	0.75	HHA
416	36.25	0.637	-1.037								83.1811	33.359	80630	3946	41010	7406	4378	0.7	HHA
417	36.26	-0.129	-2.154								83.2205	33.3595	76973	4105	41016	7678	5085	0.75	HHA
418	36.28	0.58	-0.872								83.2598	33.3599	83812	4060	40174	7452	4308	0.67	HHA
419	36.29	0.69	-0.912								83.2992	33.3603	69013	3964	40427	7185	4348	0.81	HHA
420	36.31	0.476	-1.643								83.3386	33.3608	52510	2989	34652	5636	3464	0.89	HHA
421	36.32	0.537	-2.1								83.378	33.3612	52288	3016	34607	5612	3698	0.9	HHA
422	36.34	0.695	-1.391								83.4173	33.3616	61952	3815	42404	7630	4436	0.94	HHA
423	36.35	0.465	-1.088								84.4331	33.3727	35805	1701	25484	3259	2557	0.92	HHA
424	36.36	0.975	-0.84								84.4724	33.3732	45905	2538	34440	5005	3528	0.99	HHA
425	36.38	1.235	-0.784								84.5118	33.3736	47294	2744	36487	5626	3800	1.03	HHA
426	36.39	0.572	-1.132								84.5512	33.374	46922	2884	39285	5838	3872	1.11	HHA
427	36.41	0.66	-1.133								84.5906	33.3745	46441	3012	38474	6034	4038	1.11	HHA
428	36.42	0.302	-1.383								84.6299	33.3749	53801	2718	37400	5868	3629	0.92	HHA
429	36.44	0.495	-1.616								84.6693	33.3753	58173	2676	35356	5630	3695	0.81	HHA
430	36.45	0.42	-0.937								84.7087	33.3757	57373	2844	35143	5436	3731	0.82	HHA
431	36.47	0.856	-1.168								84.748	33.3762	51215	2791	35751	5744	3709	0.94	HHA
432	36.48	0.521	-1.255								84.7874	33.3766	51481	2858	36033	5625	3969	0.94	HHA
433	36.5	0.452	-1.274								84.8268	33.377	50355	2851	36552	6068	3644	0.98	HHA
434	36.51	-0.014	-2.572								84.8661	33.3775	49996	2671	35406	5871	3618	0.95	HHA
435	36.53	-0.057	-2.406								84.9055	33.3779	49659	2736	36208	5518	3414	0.96	HHA
436	36.54	0.418	-1.003								84.9449	33.3783	50452	2643	36041	5548	3658	0.95	HHA
437	36.56	0.38	-1.287								84.9843	33.3788	48687	2478	35583	5212	3538	0.96	HHA
438	36.57	0.471	-1.638								85.0236	33.3792	48630	2384	33556	4976	3437	0.91	HHA
439	36.59	0.284	-1.949								86.2362	33.3924	24007	1135	17794	2191	1851	0.96	HHA
440	36.6	0.737	-1.622								86.2756	33.3929	30542	2098	26032	3837	2577	1.13	HHA
441	36.62	0.745	-1.77								86.315	33.3933	50599	3351	38245	6152	3620	1.02	HHA
442	36.63	0.68	-2.003								86.3543	33.3937	55008	3279	39475	6472	4048	0.97	HHA
443	36.65	0.678	-1.424								88.315	33.4152	48388	1468	21083	2811	1859	0.56	HHA
444	36.66	0.713	-1.352								88.3543	33.4156	53671	3213	36609	6297	3764	0.93	HHA
445	36.68	0.703	-1.437								88.3937	33.416	57896	3860	45569	7875	4711	1.07	HHA
446	36.69	0.546	-1.75								88.4331	33.4165	61257	4045	45370	7533	4753	1.01	HHA
447	36.71	0.557	-1.801								88.4724	33.4169	53790	4073	47859	7848	4621	1.2	HHA
448	36.72	0.738	-1.548								88.5118	33.4173	56141	4113	47588	8461	4814	1.16	HHA
449	36.74	0.886	-1.41								88.5512	33.4178	55579	4085	46390	8433	4621	1.14	HHA
450	36.75	0.9	-1.391								88.5906	33.4182	53392	4078	47423	7940	4704	1.2	HHA
451	36.77	0.701	-0.998								88.6299	33.4186	51801	3868	46680	8175	4733	1.22	HHA
452	36.79	0.82	-1.375								88.6693	33.419	53199	3964	45650	8029	4849	1.17	HHA
453	36.8	0.703	-1.456								88.7087	33.4195	59270	3889	44056	7970	4632	1.02	HHA
454	36.82	0.606	-1.701								88.748	33.4199	66734	3818	42531	7204	4345	0.87	HHA
455	36.84	0.327	-2.19								88.7874	33.4203	67081	3712	42686	7385	4364	0.87	HHA
456	36.85	0.389	-1.894								90.315	33.437	51582	1614	22090	3775	2195	0.58	HHA
457	36.87	0.302	-1.958								90.3543	33.4375	54860	1693	23681	3838	2409	0.58	HHA
458	36.88	0.065	-1.864								90.3937	33.4379	54574	1740	24139	3801	2296	0.59	HHA
459	36.9	0.293	-1.652								90.4331	33.4383	55236	1631	25233	3787	2403	0.6	HHA
460	36.92	0.453	-1.358								90.4724	33.4388	52781	1715	24565	3426	2090	0.6	HHA
461	36.93	0.653	-1.139								90.5118	33.4392	53384	1795	24355	4033	2333	0.61	HHA
462	36.95	0.734	-1.115								90.5512	33.4396	57652	1958	24979	4201	2668	0.59	HHA
463	36.96	1.07	-1.169								90.5906	33.44	61296	1931	24141	4109	2345	0.53	HHA
464	36.98	0.786	-1.244								90.6299	33.4405	60692	1928	24023	4421	2468	0.54	HHA
465	37	0.285	-1.324								90.6693	33.4409	61889	1884	24633	4565	2406	0.54	HHA
466	37.01	0.148	-1.79								90.7087	33.4413	65367	2087	25096	4393	2600	0.52	HHA
467	37.03	0.485	-2.476								90.748	33.4418	63765	2094	26063	4516	2529	0.55	HHA
468	37.04	0.325	-1.735								90.7874	33.4422	60369	2313	26004	4549	2744	0.59	HHA
469	37.06	0.764	-1.291								90.8268	33.4426	61438	2189	27570	4681	2813	0.61	HHA
470	37.08	0.624	-1.524								90.8661	33.4431	62843	2144	27420	4513	2638	0.58	HHA
471	37.09	0.519	-1.347								90.9055	33.4435	60648	2110	26595	4708	2711	0.6	HHA
472	37.11	0.605	-1.334								90.9449	33.4439	57476	2084	25989	4907	2438	0.62	HHA
473	37.13	0.544	-1.825								90.9843	33.4444	54942	1940	26761	4378	2322	0.64	HHA
474	37.14	0.392	-1.072								91.0236	33.4448	57910	2068	25432	4165	2407	0.59	HHA
475	37.16	0.263	-1.156								91.063	33.4452	57095	1876	24878	4369	2281	0.59	HHA
476	37.17	0.377	-1.516								91.1024	33.4456	58639	1912	23812	4197	2196	0.55	HHA
477	37.19	0.565	-1.294								92.315	33.4589	40289	346	7804	354	961	0.23	HHA
478	37.21	0.483	-1.234								92.3543	33.4593	40415	276	7739	549	894	0.23	HHA
479	37.22	0.467	-1.322								92.3937	33.4598	38918	249	8832	293	1105	0.27	HHA
480	37.24	0.427	-1.451								92.4331	33.4602	35790	443	10032	678	1221	0.35	HHA
481	37.25	0.042	-2.303								92.4724	33.4606	43264	766	14508	1379	1636	0.42	HHA
482	37.27	-0.041	-2.314								92.5118	33.4611	52975	913	17784	2012	1766	0.42	HHA
483	37.29	-0.344	-0.784								92.5512	33.4615	55504	1112	18668	2420	2124	0.44	HHA
484	37.3	-0.533	-2.25								92.5906	33.4619	62317	1025	17516	2317	1883	0.36	HHA
485	37.32	-0.231	-1.795								92.6299	33.4623	57307	1337	20139	3031	2393	0.47	HHA
486	37.33	0.107	-2.174								92.6693	33.4628	52561	1319	21451	2810	2338	0.53	HHA
487	37.35	0.49	-2.533								92.7087	33.4632	56359	1288	21499	3086	2240	0.5	HHA
488	37.37	-0.575	-1.893								92.748	33.4636	59594	1061	20201	2405	2103	0.43	HHA
489	37.38	-0.339	-1.781								92.7874	33.4641	60886	917	19602	2135	2011	0.41	HHA
490	37.4	0.148	-2.154								92.8268	33.4645	63815	871	18703	2074	2120	0.37	HHA
491	37.42	-0.715	-2.067								92.8661	33.4649	71051	1110	19551	2440	2188	0.36	HHA
492	37.43	-0.557	-1.672								92.9055	33.4654	76555	966	18389	2426	2023	0.31	HHA
493	37.45	0.277	-0.212								92.9449	33.4658	71154	1120	19742	2738	2166	0.36	HHA
494	37.46	-0.812	-1.499								92.9843	33.4662	72686	1252	20400	3162	1859	0.37	HHA
495	37.48	-0.162	-2.532								93.0236	33.4666	77591	1245	19742	2810	2133	0.33	HHA
496	37.5	-0.907	-2.933								93.063	33.4671	76818	1170	20344	2712	2094	0.34	HHA
497	37.51	0.513	-4.676								93.1024	33.4675	69702	1243	19923	2864	2235	0.38	HHA
498	37.53	0.619	-3.565								94.2756	33.4803	60587	3002	39074	5855	3575	0.85	HHA
499	37.54	-1.999	-1.638								94.315	33.4808	71869	3048	35682	5912	3689	0.67	HHA
											94.3543	33.4812	81717	2825	32386	5810	3639	0.55	HHA
											94.3937	33.4816	77981	3332	36493	7087	4188	0.66	HHA
											94.4331	33.4821	77962	3413	37272	7146	3941	0.66	HHA
											94.4724	33.4825	70987	2729	30490	5097	3306	0.59	HHA
											94.5118	33.4829	58984	1378	19325	2642	2331	0.44	HHA
											94.5512	33.4833	84149	2930	33941	5978	3793	0.55	HHA
											94.5906	33.4838	81108	3524	36954	6644	4105	0.63	HHA
											94.6299	33.4842	70867	3714	41087	7386	4218	0.8	HHA
											94.6693	33.4846	61378	3930	43244	7821	4321	0.97	HHA
											94.7087	33.4851	54517	3683	43354	7256	4587	1.08	HHA
											94.748	33.4855	51782	3845	43512	7446	4702	1.15	HHA
											94.7874	33.4859	50562	3027	38902	6154	3858	1.03	HHA
											94.8268	33.4864	43477	3345	40717	6518	4176	1.26	HHA
											94.8661	33.4868	46873	3870	44830	7572	4636	1.3	HHA
											96.315	33.5026	32927	3542	38356	6471	4087	1.59	HHA
											96.3543	33.5031	27612	1805	25141	3230	2521	1.18	HHA
											96.3937	33.5035	34601	2882	39844	5955	3941	1.52	HHA
											96.4331	33.5039	40318	4204	46452	8303	4953	1.59	HHA
											96.4724	33.5044	40755	4239	47456	7908	4809	1.58	HHA
											96.5118	33.5048	48933	3471	41198	6861	4410	1.14	HHA
											96.5512	33.5052	58790	3906	43249	7612	4347	1.01	HHA
											96.5906	33.5056	55136	4371	43790	7551	4737	1.1	HHA
											96.6299	33.5061	48402	4007	41162	7526	4464	1.18	HHA
											96.6693	33.5065	41954	3559	40578	6903	4022	1.31	HHA
											96.7087	33.5069	45866	3330	39365	6977	4122	1.17	HHA
											96.748	33.5074	42853	3375	38591	6776	3920	1.23	HHA
											96.7874	33.5078	37218	3267	38997	6627	4089	1.42	HHA
											96.8268	33.5082	32920	2812	36909	5840	4067	1.51	HHA
											96.8661	33.5087	30704	2723	38321	5738	3773	1.65	HHA
											96.9055	33.5091	29592	2244	35068	5246	3594	1.56	HHA
											98.2362	33.5236	14978	1425	22802	3108	2635	2	HHA
											98.2756	33.5241	21347	1623	23913	3076	2556	1.46	HHA
											98.315	33.5245	15202	1260	20104	2360	2515	1.73	HHA
											98.3543	33.5249	19404	1929	28830	4139	3341	1.97	HHA
											98.3937	33.5254	21310	2569	33596	5243	3757	2.12	HHA
											98.4331	33.5258	24993	2804	36259	5516	3851	1.94	HHA
											98.4724	33.5262	29877	3131	38004	6004	4151	1.72	HHA
											98.5118	33.5266	29970	3210	37827	6075	4127	1.71	HHA
											98.5512	33.5271	29916	3056	38242	6076	4068	1.72	HHA
											98.5906	33.5275	31584	3301	38213	5832	4385	1.64	HHA
											98.6299	33.5279	31833	3253	38842	6265	4192	1.65	HHA
											100.236	33.5455	53027	3793	39134	6786	4509	1.02	HHA
											100.276	33.5459	51868	3944	40242	6851	4562	1.07	HHA
											100.315	33.5464	52509	4070	40811	7169	4669	1.08	HHA
											100.354	33.5468	58404	3963	38241	6880	4432	0.92	HHA
											100.394	33.5472	52221	3778	37635	6555	4386	1	HHA
											100.433	33.5476	48340	3793	38158	6638	4623	1.1	HHA
											100.472	33.5481	47435	3581	37653	6380	4434	1.1	HHA
											100.512	33.5485	47159	3748	36541	6448	4479	1.09	HHA
											100.551	33.5489	44699	3275	36148	6142	4301	1.12	HHA
											100.591	33.5494	45366	3169	34402	5929	4250	1.05	HHA
											100.63	33.5498	44362	3151	33639	5568	4020	1.05	HHA
											100.669	33.5502	39460	3051	35062	5856	3877	1.21	HHA
											100.709	33.5507	38673	2920	35284	5683	3992	1.24	HHA
											100.748	33.5511	37137	2974	33776	5568	3797	1.24	HHA
											100.787	33.5515	36652	2552	31886	5174	3350	1.17	HHA
											100.827	33.552	30537	1748	22807	3157	2581	0.99	HHA
											102.197	33.5669	10764	513	8767	669	1025	1.02	HHA
											102.236	33.5674	8594	467	7962	464	948	1.15	HHA
											102.276	33.5678	9590	454	8752	596	1020	1.13	HHA
											102.315	33.5682	16697	707	13646	1346	1419	1.03	HHA
											102.354	33.5687	20144	983	16959	1953	1842	1.08	HHA
											102.394	33.5691	22581	1250	19009	2016	1917	1.07	HHA
											102.433	33.5695	24244	1504	20922	2757	2279	1.13	HHA
											102.472	33.5699	29683	1879	23437	3112	2275	1.03	HHA
											102.512	33.5704	31219	1979	23553	3232	2427	1	HHA
											102.551	33.5708	34748	2429	26650	3941	2854	1.03	HHA
											102.591	33.5712	39586	2883	29249	4457	3062	1	HHA
											102.701	33.5724	35370	412	10515	878	939	0.36	HHA
											102.74	33.5729	29620	327	8584	705	944	0.36	HHA
											102.779	33.5733	23217	271	5932	310	818	0.32	HHA
											102.819	33.5737	33857	362	8495	750	964	0.31	HHA
											102.858	33.5742	43880	510	10577	1151	1173	0.31	HHA
											102.898	33.5746	47111	594	11482	1101	1405	0.31	HHA
											102.937	33.575	50302	436	10306	837	1096	0.25	HHA
											102.976	33.5755	59234	382	9025	741	923	0.19	HHA
											103.016	33.5759	69083	696	11273	1185	1107	0.21	HHA
											103.055	33.5763	83039	889	15168	1889	1314	0.23	HHA
											103.094	33.5767	91243	963	15612	2140	1619	0.22	HHA
											103.134	33.5772	97246	1195	16294	2276	1793	0.22	HHA
											103.173	33.5776	82284	912	15515	2003	1635	0.24	HHA
											103.213	33.578	48518	752	11761	1230	1145	0.31	HHA
											103.252	33.5785	38878	799	10946	1169	1267	0.36	HHA
											103.291	33.5789	52054	845	14217	1733	1383	0.35	HHA
											104.858	33.596	78142	2631	28995	5071	3154	0.51	HHA
											104.898	33.5965	77536	2748	29752	5498	3198	0.53	HHA
											104.937	33.5969	77299	2764	29650	5514	2992	0.53	HHA
											104.976	33.5973	78663	2769	30547	5636	3105	0.53	HHA
											105.016	33.5977	80432	2845	30545	5379	3079	0.52	HHA
											105.055	33.5982	80737	2582	29947	5182	3048	0.5	HHA
											105.094	33.5986	81660	2838	29620	5285	2988	0.5	HHA
											105.134	33.599	85980	2689	27885	5298	3072	0.45	HHA
											105.173	33.5995	89483	2683	27132	5528	2827	0.43	HHA
											105.213	33.5999	86309	2867	28129	5360	3170	0.46	HHA
											106.669	33.6158	80895	2836	28621	5298	3402	0.5	HHA
											108.433	33.6351	66747	1239	17208	2699	1653	0.34	HHA
											108.472	33.6355	76439	1785	20763	3596	2288	0.37	HHA
											108.512	33.636	90026	1962	23138	4580	2417	0.36	HHA
											108.551	33.6364	110652	2764	27153	5899	2590	0.35	HHA
											108.591	33.6368	120717	2908	28527	6200	2904	0.34	HHA
											108.63	33.6373	130758	3165	29781	6420	3118	0.32	HHA
											108.669	33.6377	120540	3255	33378	7156	3059	0.39	HHA
											108.709	33.6381	106203	3462	36431	7347	3540	0.48	HHA
											108.748	33.6385	105905	3537	34804	7788	3268	0.47	HHA
											108.787	33.639	93061	3041	31422	6314	3210	0.47	HHA
											108.827	33.6394	90936	3037	31482	6218	3084	0.48	HHA
											110.197	33.6457	53965	1560	17492	3129	2121	0.45	HHA
											110.236	33.6458	54884	1498	18167	3204	1869	0.45	HHA
											110.276	33.646	62947	1661	18293	3371	1946	0.4	HHA
											110.315	33.6462	66142	1721	20026	3620	2055	0.41	HHA
											110.354	33.6463	68419	1989	20992	3962	2110	0.42	HHA
											110.394	33.6465	71088	1864	20824	4113	2201	0.41	HHA
											110.433	33.6467	69642	2077	22662	4457	2291	0.45	HHA
											110.472	33.6468	67318	2074	22406	4298	2443	0.46	HHA
											110.512	33.647	73793	2347	23490	4584	2335	0.44	HHA
											110.551	33.6471	74243	2196	24069	4557	2380	0.45	HHA
											110.591	33.6473	74883	2180	25037	4541	2501	0.46	HHA
											112.039	33.6533	73819	1258	18497	2854	2020	0.33	HHA
											112.079	33.6534	81872	1373	21401	3082	2006	0.34	HHA
											112.118	33.6536	76593	1536	24050	3934	2417	0.42	HHA
											112.157	33.6538	74488	2017	25490	4530	2759	0.47	HHA
											112.197	33.6539	80115	2369	27794	5284	3209	0.48	HHA
											112.236	33.6541	68171	2119	27122	4884	3037	0.55	HHA
											112.276	33.6543	75024	2894	32360	6335	3455	0.6	HHA
											112.315	33.6544	78006	3147	33597	6688	3499	0.6	HHA
											114.236	33.6623	35832	843	15211	1901	1711	0.55	HHA
											114.276	33.6625	45991	1053	17111	2387	1973	0.49	HHA
											114.315	33.6627	44832	1123	18960	2846	2310	0.56	HHA
											114.354	33.6628	41649	1236	19848	2917	2404	0.63	HHA
											114.394	33.663	41498	1172	20600	3067	2009	0.65	HHA
											114.433	33.6632	45638	1361	22219	3502	2405	0.65	HHA
											114.472	33.6633	47127	1541	21809	3564	2466	0.62	HHA
											114.512	33.6635	55246	1461	20450	3224	2247	0.5	HHA
											114.551	33.6636	59716	1375	21758	3179	2045	0.47	HHA
											114.591	33.6638	64308	1325	21713	2844	2181	0.44	HHA
											114.63	33.664	63470	1436	24209	3132	2374	0.49	HHA
											114.669	33.6641	48929	1741	25886	4262	2634	0.71	HHA
											114.709	33.6643	44550	1749	25623	4119	2769	0.77	HHA
											114.748	33.6645	45217	1736	24321	3994	2659	0.72	HHA
											116.197	33.6704	13230	3532	44225	5359	5422	4.42	HHA
											116.236	33.6706	12564	4063	47769	6060	5823	5.07	HHA
											116.276	33.6707	14779	4331	50778	6369	5968	4.56	HHA
											116.315	33.6709	12719	4109	46483	5610	5661	4.86	HHA
											116.354	33.6711	13325	3878	44368	5021	5475	4.41	HHA
											116.394	33.6712	12574	3798	42794	5132	5550	4.55	HHA
											116.433	33.6714	10300	3993	43357	4807	5228	5.57	HHA
											116.472	33.6716	12018	4294	44347	5734	5901	5.02	HHA
											116.512	33.6717	18240	4109	41998	4980	5705	3.11	HHA
											116.551	33.6719	18522	4005	42117	4692	5776	3.06	HHA
											116.591	33.672	15274	3958	42854	4696	6100	3.77	HHA
											118.315	33.6792	41620	1864	24696	4275	2994	0.81	HHA
											118.354	33.6793	47350	2224	28974	5385	3323	0.84	HHA
											118.394	33.6795	46475	2556	30360	5867	3692	0.91	HHA
											118.433	33.6796	47613	2550	29745	5502	3620	0.87	HHA
											118.472	33.6798	42474	2061	27882	4959	3298	0.9	HHA
											118.512	33.68	45275	2443	31913	5607	3536	0.96	HHA
											118.551	33.6801	48728	2739	33751	5662	3493	0.94	HHA
											118.591	33.6803	51611	2745	33390	6012	3910	0.89	HHA
											118.63	33.6805	61177	2562	30332	5337	3370	0.68	HHA
											120.394	33.6877	54232	1914	27388	4602	3130	0.68	HHA
											120.433	33.6879	53373	2463	31511	5385	3497	0.8	HHA
											120.472	33.6881	54491	2425	30563	5206	3395	0.76	HHA
											120.512	33.6882	52985	2392	29665	4982	3122	0.76	HHA
											120.551	33.6884	53013	2267	29903	5103	3134	0.76	HHA
											120.591	33.6885	55328	2557	31729	5722	3479	0.79	HHA
											120.63	33.6887	62994	2700	32240	5733	3511	0.7	HHA
											120.669	33.6889	68367	2554	30620	5542	3592	0.62	HHA
											120.709	33.689	57656	2801	32405	5995	3577	0.78	HHA
											120.748	33.6892	60047	2657	31824	5856	3663	0.73	HHA
											120.787	33.6894	60704	2660	31358	5572	3380	0.71	HHA
											120.827	33.6895	59236	2428	30043	5910	3540	0.71	HHA
											120.866	33.6897	54416	2372	29907	5435	3545	0.76	HHA
											122.197	33.6952	61101	1799	23508	3721	2469	0.52	HHA
											122.236	33.6953	82654	3340	31770	5994	3444	0.54	HHA
											122.276	33.6955	82110	3434	36064	6614	3723	0.61	HHA
											122.315	33.6957	64532	3843	40751	7592	4567	0.88	HHA
											122.354	33.6958	56230	4067	42944	8161	4617	1.06	HHA
											122.394	33.696	53758	4155	43684	8120	4771	1.13	HHA
											122.433	33.6961	59588	3977	40281	7810	4414	0.95	HHA
											122.472	33.6963	54489	3902	40122	7746	4264	1.03	HHA
											122.512	33.6965	49317	3369	37224	6913	4107	1.05	HHA
											122.551	33.6966	48712	3341	36389	6445	3792	1.03	HHA
											122.591	33.6968	41442	2879	33031	5456	3657	1.09	HHA
											122.63	33.697	52667	2554	32459	5205	3295	0.83	HHA
											122.669	33.6971	61393	2475	30670	4891	2932	0.67	HHA
											122.709	33.6973	66974	2707	32936	5218	3316	0.66	HHA
											122.748	33.6974	55885	3343	41960	6519	3902	1	HHA
											122.787	33.6976	67754	3410	39476	6739	3938	0.79	HHA
											124.236	33.7036	42384	2919	35680	5993	3427	1.13	HHA
											124.276	33.7037	50650	3066	36019	6297	3519	0.97	HHA
											124.315	33.7039	50672	3413	37198	6579	3997	1.01	HHA
											124.354	33.7041	51047	3467	38407	6773	4009	1.03	HHA
											124.394	33.7042	47752	3351	39961	6902	3954	1.13	HHA
											124.433	33.7044	45633	3426	40440	7071	3880	1.2	HHA
											124.472	33.7045	41444	3558	42280	7173	4063	1.38	HHA
											124.512	33.7047	49055	3471	42716	7090	3688	1.16	HHA
											124.551	33.7049	59912	3529	40288	7057	3863	0.91	HHA
											124.591	33.705	54402	3498	40555	7382	3977	1.02	HHA
											124.63	33.7052	51657	3615	40786	7002	4266	1.08	HHA
											124.669	33.7054	57568	3576	40400	7257	4289	0.96	HHA
											124.709	33.7055	53638	3725	42968	7895	4389	1.1	HHA
											124.748	33.7057	51758	3832	43270	7867	4225	1.14	HHA
											124.787	33.7058	58655	3601	40807	7283	4266	0.95	HHA
											124.827	33.706	52294	3841	43087	7511	4145	1.12	HHA
											126.315	33.7121	43651	2375	36584	5262	3337	1.09	HHA
											126.354	33.7123	46607	2044	34561	4759	3569	0.96	HHA
											126.394	33.7125	49134	1958	32279	4504	2976	0.85	HHA
											126.433	33.7126	45755	2008	33403	4830	2834	0.94	HHA
											126.472	33.7128	44608	2526	36366	5921	3516	1.08	HHA
											126.512	33.713	47096	2433	36102	5780	3881	1.02	HHA
											128.315	33.7204	37987	3592	40223	7373	4570	1.47	HHA
											128.354	33.7206	43249	3767	41971	7823	4603	1.34	HHA
											128.394	33.7207	43591	4024	42506	8039	4660	1.36	HHA
											128.433	33.7209	45869	4094	42072	8143	4690	1.29	HHA
											128.472	33.721	38627	4100	43413	7761	4984	1.56	HHA
											128.512	33.7212	38592	3884	43856	7915	4626	1.56	HHA
											128.551	33.7214	41724	3758	41919	7814	4662	1.39	HHA
											128.591	33.7215	43995	3587	40422	7276	4346	1.26	HHA
											128.63	33.7217	45428	3291	38186	7219	4177	1.16	HHA
											128.669	33.7219	40766	2204	31950	5535	3712	1.06	HHA
											128.709	33.722	40370	2327	34057	5472	3394	1.12	HHA
											130.591	33.7298	49527	3296	42311	7039	4461	1.15	HHA
											130.63	33.7299	51118	2989	42063	6937	4673	1.11	HHA
											130.669	33.7301	50982	2973	39775	6330	4319	1.05	HHA
											130.709	33.7303	57248	2602	35618	5876	3704	0.83	HHA
											130.748	33.7304	53733	2915	38449	6417	3824	0.96	HHA
											130.787	33.7306	47858	2903	40047	6442	4143	1.12	HHA
											130.827	33.7308	47527	3311	42535	7340	4300	1.21	HHA
											130.866	33.7309	53154	2824	39716	6751	4071	1	HHA
											130.905	33.7311	58760	2345	34695	5435	3348	0.78	HHA
											130.945	33.7312	49964	2240	33094	4896	3393	0.87	HHA
											130.984	33.7314	50653	1955	32450	4831	3565	0.84	HHA
											132.315	33.7369	62407	3050	39076	6577	4205	0.85	HHA
											132.354	33.7371	54985	2973	37534	6140	4150	0.92	HHA
											132.394	33.7372	59246	2596	35095	5324	4127	0.8	HHA
											132.433	33.7374	59062	2901	35750	5754	4163	0.82	HHA
											132.472	33.7375	55998	2671	35930	5776	3967	0.86	HHA
											132.512	33.7377	52046	2754	38401	6053	4364	0.99	HHA
											132.551	33.7379	46199	2915	38708	6189	4281	1.13	HHA
											132.591	33.738	51984	2589	37398	5560	4065	0.95	HHA
											132.63	33.7382	47880	2641	38487	6080	4498	1.08	HHA
											132.669	33.7383	47073	2786	39338	5881	4776	1.12	HHA
											132.709	33.7385	49856	2591	37486	5889	4389	1.01	HHA
											132.748	33.7387	52503	2628	37579	5679	4302	0.96	HHA
											132.787	33.7388	45102	2969	39001	6311	4270	1.17	HHA
											132.827	33.739	30320	1169	23487	2753	2546	0.99	HHA
											134.354	33.7453	43211	2838	37342	5316	3962	1.14	HHA
											134.394	33.7455	46594	3255	39578	6323	4381	1.15	HHA
											134.433	33.7456	41895	3254	42138	6426	4432	1.34	HHA
											134.472	33.7458	37458	3058	41210	6268	4361	1.47	HHA
											134.512	33.7459	32276	2267	35548	5091	3607	1.44	HHA
											134.551	33.7461	27872	1755	31202	3842	3184	1.43	HHA
											134.591	33.7463	17269	922	18765	2020	2108	1.38	HHA
											136.197	33.7529	51773	3665	43078	7267	5030	1.14	HHA
											136.236	33.7531	54925	3892	44455	7554	5001	1.11	HHA
											136.276	33.7532	53822	3787	42927	7524	4928	1.1	HHA
											136.315	33.7534	100474	3114	35386	5680	3981	0.48	HHA
											136.354	33.7535	76570	3504	41870	6520	4417	0.74	HHA
											136.394	33.7537	54336	3748	43959	7136	5019	1.1	HHA
											136.433	33.7539	56738	3678	43416	7326	5103	1.05	HHA
											136.472	33.754	57152	3684	43039	7352	4939	1.03	HHA
											136.512	33.7542	45554	3617	42200	6988	4614	1.26	HHA
											136.551	33.7544	27143	2308	30646	4388	3249	1.5	HHA
											136.591	33.7545	15450	1139	15094	1523	1723	1.26	HHA
											138.276	33.7615	42842	3620	44181	7579	4696	1.4	HHA
											138.315	33.7616	40022	3700	45374	7736	4915	1.54	HHA
											138.354	33.7618	41475	3768	44519	7772	4940	1.47	HHA
											138.394	33.762	42502	3899	45855	8020	4997	1.48	HHA
											138.433	33.7621	44096	3599	44673	7627	4708	1.37	HHA
											138.472	33.7623	46816	3726	44215	7467	4940	1.29	HHA
											138.512	33.7624	47454	3633	44005	7268	4768	1.26	HHA
											138.551	33.7626	41170	3659	43149	7588	4828	1.44	HHA
											138.591	33.7628	37227	3747	45446	7957	5020	1.67	HHA
											138.63	33.7629	35640	3667	44271	7601	4901	1.7	HHA
											138.669	33.7631	40268	2985	40164	6466	4365	1.34	HHA
											138.709	33.7633	36077	2780	39992	6031	4505	1.48	HHA
											138.748	33.7634	32478	2306	37508	5513	3844	1.51	HHA
											138.787	33.7636	29198	2012	35567	4888	3716	1.58	HHA
											138.827	33.7637	25919	1833	32720	4484	3560	1.64	HHA
											140.118	33.7691	56174	2512	31027	5476	3452	0.76	HHA
											140.157	33.7692	59765	2336	30366	5353	3563	0.7	HHA
											140.197	33.7694	55974	2548	30352	5310	3543	0.75	HHA
											140.236	33.7696	54275	2513	29740	5454	3428	0.76	HHA
											140.276	33.7697	51788	2301	29273	4884	3241	0.77	HHA
											140.315	33.7699	52358	2088	26456	4503	3031	0.69	HHA
											142.118	33.7773	155674	1949	18312	3742	2478	0.17	HHA
											142.157	33.7775	155605	2012	18583	4210	2378	0.17	HHA
											142.197	33.7776	165871	2166	18505	4162	2598	0.17	HHA
											142.236	33.7778	165198	2283	20214	4108	2447	0.18	HHA
											142.276	33.778	162796	2131	20270	4320	2434	0.18	HHA
											142.315	33.7781	157865	2396	21530	4998	2790	0.2	HHA
											142.354	33.7783	162613	2603	21615	5009	2849	0.2	HHA
											142.394	33.7784	166779	2350	23063	4930	2814	0.2	HHA
											142.433	33.7786	178561	2362	22093	4984	2614	0.18	HHA
											142.472	33.7788	194037	2398	21221	4537	2560	0.16	HHA
											142.512	33.7789	197050	2515	21409	4639	2418	0.16	HHA
											142.551	33.7791	197686	2479	21569	4576	2495	0.16	HHA
											142.591	33.7793	210740	2354	20052	4331	2555	0.14	HHA
											142.63	33.7794	213088	2252	19916	4547	2373	0.14	HHA
											142.669	33.7796	242989	1954	17620	3533	1898	0.1	HHA
											142.709	33.7797	192441	2066	17889	3702	2130	0.13	HHA
											144.354	33.7865	201476	2170	21225	4164	2331	0.15	HHA
											144.394	33.7867	207814	2082	19482	4201	2301	0.14	HHA
											144.433	33.7869	208330	2012	18702	4156	2055	0.13	HHA
											144.472	33.787	213059	2078	18184	3977	2154	0.12	HHA
											144.512	33.7872	215986	2011	18220	3698	2105	0.12	HHA
											144.551	33.7873	200155	2216	19411	4221	2148	0.14	HHA
											144.591	33.7875	204330	2061	18857	3775	2071	0.13	HHA
											144.63	33.7877	197147	2169	18983	3958	2310	0.14	HHA
											144.669	33.7878	200151	1777	18682	3794	2104	0.13	HHA
											144.709	33.788	202853	1724	18035	3712	2208	0.13	HHA
											144.748	33.7882	194772	1821	18488	3578	1879	0.13	HHA
											144.787	33.7883	189759	1664	18067	3665	1947	0.13	HHA
											144.827	33.7885	181252	1817	18745	3778	2095	0.15	HHA
											144.866	33.7886	177671	1544	17055	3363	1964	0.13	HHA
											146.157	33.794	114072	1738	19463	4043	2259	0.24	HHA
											146.197	33.7941	123401	2019	21500	4237	2421	0.24	HHA
											146.236	33.7943	122366	2238	22326	4495	2787	0.26	HHA
											146.276	33.7945	117058	2237	22320	4971	2623	0.27	HHA
											146.315	33.7946	142142	2696	25636	5657	2977	0.26	HHA
											146.354	33.7948	151001	2979	26274	5928	3061	0.25	HHA
											146.394	33.7949	156288	3065	27339	6118	2973	0.25	HHA
											146.433	33.7951	155769	3093	27480	6155	3274	0.26	HHA
											146.472	33.7953	166065	2812	26644	5924	2999	0.23	HHA
											146.512	33.7954	158384	3079	28593	5991	3093	0.26	HHA
											146.551	33.7956	176154	2798	27047	5913	2917	0.22	HHA
											146.591	33.7958	162688	3081	27897	5960	2937	0.25	HHA
											146.63	33.7959	133757	2902	27615	6028	3363	0.3	HHA
											146.669	33.7961	131074	2657	25857	5299	2840	0.28	HHA
											146.709	33.7962	140140	2442	25628	5088	2648	0.26	HHA
											146.748	33.7964	135163	2022	23819	4745	2724	0.25	HHA
											146.787	33.7966	129934	2091	23526	4620	2621	0.25	HHA
											146.827	33.7967	121849	1759	22119	4093	2327	0.25	HHA
											148.276	33.8027	135145	3021	25108	5855	3236	0.28	HHA
											148.315	33.8029	131630	3182	26788	5913	3365	0.3	HHA
											148.354	33.803	140102	3051	25353	5722	3319	0.27	HHA
											148.394	33.8032	134718	2997	26394	6198	3167	0.29	HHA
											148.433	33.8034	139711	2880	25624	5689	2998	0.27	HHA
											148.472	33.8035	142760	2994	25457	5638	3069	0.26	HHA
											148.512	33.8037	136564	3175	26602	6008	3294	0.29	HHA
											148.551	33.8038	134259	3103	25899	6172	2948	0.28	HHA
											148.591	33.804	136140	2949	25219	5795	3081	0.27	HHA
											148.63	33.8042	137192	3013	25470	5906	3151	0.27	HHA
											148.669	33.8043	125348	2909	24676	5618	2892	0.29	HHA
											148.709	33.8045	116189	2653	24518	5178	2851	0.3	HHA
											148.748	33.8047	114742	2692	23549	5185	2877	0.3	HHA
											148.787	33.8048	109336	2215	21932	4741	2544	0.29	HHA
											148.827	33.805	105881	2190	21534	4291	2629	0.29	HHA
											148.866	33.8051	103151	1860	20114	3921	2453	0.27	HHA
											150.197	33.8106	33019	3550	39852	6600	4510	1.65	HHA
											150.236	33.8108	52300	2341	27771	4544	3312	0.73	HHA
											150.315	33.8111	88046	729	12151	1168	1369	0.18	HHA
											150.354	33.8113	117384	1180	16028	1679	1603	0.17	HHA
											150.394	33.8114	99962	1201	17650	2279	1760	0.23	HHA
											150.433	33.8116	83404	1527	18302	2786	2225	0.3	HHA
											150.472	33.8118	63733	2288	26896	4527	3159	0.58	HHA
											150.512	33.8119	74802	2653	27260	5088	3178	0.51	HHA
											150.551	33.8121	71586	1507	18968	2687	2203	0.35	HHA
											152.039	33.8182	9919	771	13515	1532	1636	1.76	HHA
											152.079	33.8184	9510	714	14593	1649	2012	1.99	HHA
											152.118	33.8185	10425	650	13981	1216	1712	1.68	HHA
											152.157	33.8187	9659	668	14164	1558	1984	1.9	HHA
											152.197	33.8189	9787	686	14604	1803	1854	1.94	HHA
											152.236	33.819	8026	505	11841	1222	1521	1.88	HHA
											154.276	33.8274	20522	871	15429	1986	1779	0.98	HHA
											154.315	33.8276	19086	1177	19325	2691	2275	1.33	HHA
											154.354	33.8278	19617	1472	21349	3341	2530	1.46	HHA
											154.394	33.8279	24962	2000	25772	4266	3077	1.41	HHA
											154.433	33.8281	27101	2106	28123	4546	3430	1.41	HHA
											154.472	33.8283	31539	2269	28747	4634	3466	1.24	HHA
											154.512	33.8284	29980	2557	30042	5448	3920	1.4	HHA
											154.551	33.8286	32927	2663	30746	5382	3870	1.3	HHA
											154.591	33.8287	33293	2994	33390	6141	4067	1.4	HHA
											154.63	33.8289	36790	2807	32093	5730	3982	1.21	HHA
											154.669	33.8291	40466	2731	32277	5760	3749	1.1	HHA
											154.709	33.8292	40897	3223	34930	6262	4388	1.19	HHA
											154.748	33.8294	36847	3514	36935	6860	4495	1.41	HHA
											154.787	33.8296	33902	3583	35558	6823	4494	1.49	HHA
											154.827	33.8297	30621	3342	32729	6173	4309	1.52	HHA
											154.866	33.8299	23533	2705	29285	5003	3482	1.72	HHA
											156.236	33.8355	28857	2697	32083	5157	3552	1.51	HHA
											156.276	33.8357	37031	3434	37296	6623	4068	1.39	HHA
											156.315	33.8359	42170	3415	38117	6934	4257	1.25	HHA
											156.354	33.836	41175	3400	37064	6795	4435	1.26	HHA
											156.394	33.8362	38448	3362	39403	6695	4155	1.39	HHA
											156.433	33.8363	35664	3620	41652	6946	4245	1.58	HHA
											156.472	33.8365	37140	3390	37965	6502	4238	1.4	HHA
											156.512	33.8367	36348	3268	38313	6209	4234	1.43	HHA
											156.551	33.8368	36762	3350	39302	6907	4591	1.47	HHA
											156.591	33.837	35711	3380	37704	6494	4567	1.46	HHA
											156.63	33.8372	35168	3304	37415	6865	4243	1.47	HHA
											156.669	33.8373	33777	3002	36948	6734	4314	1.51	HHA
											156.709	33.8375	31025	2974	35703	6034	4079	1.57	HHA
											156.748	33.8376	29992	2835	33633	5528	3958	1.53	HHA
											156.787	33.8378	34461	2829	34607	6111	4204	1.39	HHA
											156.827	33.838	31517	2575	30904	5027	3702	1.34	HHA
											158.315	33.8441	28071	1731	25106	3801	3094	1.2	HHA
											158.354	33.8443	31815	1784	25716	3972	3175	1.09	HHA
											158.394	33.8444	33009	1783	27200	4279	3099	1.1	HHA
											158.433	33.8446	34532	1815	27165	4442	2989	1.05	HHA
											158.472	33.8448	36223	1818	28125	4039	3171	1.03	HHA
											158.512	33.8449	36427	1855	28924	4327	3298	1.05	HHA
											158.551	33.8451	34438	1630	25314	3626	3042	0.98	HHA
											158.591	33.8452	29097	1526	26024	3761	2855	1.17	HHA
											158.63	33.8454	27693	1466	27010	3735	2941	1.27	HHA
											158.669	33.8456	27785	1617	27079	3873	2951	1.28	HHA
											158.709	33.8457	28503	1353	24619	3384	2740	1.13	HHA
											160.118	33.8515	71964	4283	43661	7887	5104	0.85	HHA
											160.157	33.8517	73563	4374	43838	8349	5042	0.84	HHA
											160.197	33.8519	90037	4149	41482	7527	4761	0.64	HHA
											160.236	33.852	78235	4185	42042	8001	4791	0.75	HHA
											160.276	33.8522	79167	3973	39479	7644	4629	0.7	HHA
											160.315	33.8523	69140	3810	39557	7493	4696	0.8	HHA
											160.354	33.8525	70536	3659	38592	6974	4446	0.76	HHA
											160.394	33.8527	67136	3253	31899	6018	3904	0.67	HHA
											160.433	33.8528	56322	2414	25867	4768	3245	0.64	HHA
											162.236	33.8603	34132	2238	30590	4742	3421	1.2	HHA
											162.276	33.8604	33066	2103	31538	4946	3694	1.28	HHA
											162.315	33.8606	34772	2214	31985	4847	3649	1.23	HHA
											162.354	33.8608	36979	2255	31143	5096	3698	1.14	HHA
											162.394	33.8609	42194	2227	31174	5015	3310	0.99	HHA
											162.433	33.8611	36835	2434	32600	5074	3685	1.19	HHA
											162.472	33.8612	39916	2096	31112	4418	3574	1.03	HHA
											162.512	33.8614	43471	1866	25891	3593	2931	0.79	HHA
											162.551	33.8616	49424	1500	22161	2765	2301	0.58	HHA
											162.591	33.8617	38060	867	14633	1342	1521	0.48	HHA
											164.118	33.868	31738	2592	35141	6283	4311	1.52	HHA
											164.157	33.8682	32624	2889	36063	6292	4418	1.52	HHA
											164.197	33.8684	34490	2906	37147	6649	4352	1.48	HHA
											164.236	33.8685	31097	3058	38947	6990	4491	1.72	HHA
											164.276	33.8687	40786	3056	38415	6608	4544	1.29	HHA
											164.315	33.8688	38560	3355	39592	7361	4731	1.43	HHA
											164.354	33.869	34492	3820	42128	7993	5104	1.71	HHA
											164.394	33.8692	31841	3864	43627	8103	5265	1.91	HHA
											164.433	33.8693	33096	3921	43454	8541	5273	1.85	HHA
											164.472	33.8695	31946	3833	43192	8053	5060	1.88	HHA
											164.512	33.8697	30994	4103	43908	8088	5237	1.98	HHA
											164.551	33.8698	31802	4078	44590	8479	5266	1.96	HHA
											164.591	33.87	32327	3959	45231	8250	5273	1.94	HHA
											164.63	33.8701	32900	3829	44244	7811	5047	1.85	HHA
											164.669	33.8703	31957	3439	41963	7222	4768	1.8	HHA
											164.709	33.8705	27718	3448	41059	7041	5080	2.04	HHA
											166.197	33.8766	67858	3969	40288	7640	4419	0.83	HHA
											166.236	33.8768	67565	4020	40303	7521	4632	0.84	HHA
											166.276	33.8769	64920	3963	41690	7512	4400	0.89	HHA
											166.315	33.8771	60368	3917	43358	7424	4188	0.98	HHA
											166.354	33.8773	67006	3628	39124	7117	4234	0.81	HHA
											166.394	33.8774	61092	3759	39437	6867	4344	0.89	HHA
											166.433	33.8776	53765	3239	36972	6437	3923	0.94	HHA
											166.472	33.8777	53579	3013	35207	5863	3712	0.89	HHA
											166.512	33.8779	57796	2848	34420	5793	3460	0.8	HHA
											166.551	33.8781	51387	2429	33818	5129	3302	0.87	HHA
											166.591	33.8782	48011	2230	34576	4912	3397	0.94	HHA
											166.63	33.8784	60739	1969	29511	4001	2767	0.63	HHA
											166.669	33.8786	60804	1717	28898	3888	2957	0.62	HHA
											166.709	33.8787	64902	1851	27790	4320	2781	0.57	HHA
											166.748	33.8789	70412	1836	27688	3756	2688	0.51	HHA
											166.787	33.879	81252	1193	24125	2352	2380	0.37	HHA
											168.472	33.886	70123	1434	20080	2980	2109	0.38	HHA
											168.512	33.8861	79910	1365	17946	2866	2059	0.3	HHA
											168.551	33.8863	79665	1436	17154	2520	1721	0.29	HHA
											168.591	33.8865	79609	1155	15860	2495	1857	0.27	HHA
											168.63	33.8866	75245	1152	15264	2519	1748	0.27	HHA
											168.669	33.8868	71543	1214	14618	2216	1454	0.27	HHA
											168.709	33.887	65045	1111	15787	2220	2035	0.33	HHA
											168.748	33.8871	61933	984	15088	1755	1529	0.31	HHA
											168.787	33.8873	61927	1013	14539	1825	1600	0.31	HHA
											168.827	33.8874	62630	965	13843	1788	1666	0.29	HHA
											168.866	33.8876	59711	984	13328	1729	1386	0.29	HHA
											170.236	33.8933	51762	1490	20971	3105	2542	0.54	HHA
											170.276	33.8934	48789	1765	24368	3759	2902	0.67	HHA
											170.315	33.8936	47123	1949	26755	4475	3185	0.77	HHA
											170.354	33.8937	55246	1992	26449	4333	2981	0.65	HHA
											170.394	33.8939	76635	1993	26020	4422	2578	0.46	HHA
											170.433	33.8941	75045	2350	27820	4920	3227	0.51	HHA
											170.472	33.8942	62328	2683	32176	5768	3735	0.71	HHA
											170.512	33.8944	54291	2947	35240	6240	4093	0.89	HHA
											170.551	33.8946	50428	3093	39161	6812	4292	1.06	HHA
											170.591	33.8947	43888	3533	42838	7227	4755	1.33	HHA
											170.63	33.8949	47432	3621	43675	7554	4780	1.26	HHA
											170.669	33.895	51001	4115	43418	7898	5130	1.19	HHA
											170.709	33.8952	56649	4145	44194	8120	4996	1.08	HHA
											170.748	33.8954	64346	4153	44405	7757	4760	0.95	HHA
											170.787	33.8955	57272	2980	36404	6031	4047	0.86	HHA
											172.197	33.9013	44406	2282	32420	5251	3681	0.98	HHA
											172.236	33.9015	51665	2031	29545	5009	3279	0.77	HHA
											172.276	33.9017	50848	2415	33426	5684	4040	0.9	HHA
											172.315	33.9018	49153	2500	34596	5870	4185	0.96	HHA
											172.354	33.902	49551	2663	35104	5836	4209	0.96	HHA
											172.394	33.9022	49446	2604	34896	5696	4030	0.96	HHA
											172.433	33.9023	51235	2625	33975	5570	3871	0.9	HHA
											172.472	33.9025	57095	2402	31705	5322	4073	0.76	HHA
											172.512	33.9026	68746	2427	30616	4935	3621	0.61	HHA
											172.551	33.9028	69760	2615	32505	5406	3762	0.63	HHA
											172.591	33.903	70523	2748	33401	5888	3530	0.65	HHA
											172.63	33.9031	66963	2820	34020	5953	3981	0.7	HHA
											172.669	33.9033	63897	2852	34271	5646	3930	0.73	HHA
											172.709	33.9035	55013	2808	35410	6174	4104	0.88	HHA
											172.748	33.9036	47418	3000	37240	6612	4281	1.08	HHA
											172.787	33.9038	46812	2679	36560	6219	4404	1.07	HHA
											174.197	33.9096	88833	4018	36097	7866	4622	0.59	HHA
											174.236	33.9098	94340	4024	34960	7845	4517	0.54	HHA
											174.276	33.9099	95098	4202	35869	7708	4448	0.55	HHA
											174.315	33.9101	92657	4191	36454	7802	4658	0.57	HHA
											174.354	33.9102	106661	3800	34163	7585	4490	0.47	HHA
											174.394	33.9104	100915	3886	34967	7243	4753	0.5	HHA
											174.433	33.9106	102293	3764	34664	7452	4623	0.49	HHA
											174.472	33.9107	105327	3370	32808	6565	4151	0.45	HHA
											174.512	33.9109	92267	3424	33021	6696	4088	0.51	HHA
											174.551	33.9111	93138	2486	28365	5238	3498	0.43	HHA
											174.591	33.9112	89654	2404	27733	4326	2997	0.42	HHA
											174.63	33.9114	90811	2204	27233	4585	3054	0.41	HHA
											174.669	33.9115	88542	2294	28978	4699	3221	0.44	HHA
											174.709	33.9117	86757	2236	26375	4293	3163	0.42	HHA
											176.197	33.9178	44128	2344	32347	5146	3635	0.99	HHA
											176.236	33.918	44000	2368	32422	5250	3822	1	HHA
											176.276	33.9182	43851	1988	30479	4776	3485	0.93	HHA
											176.315	33.9183	60958	1890	25806	4008	2928	0.57	HHA
											176.354	33.9185	68594	1777	23806	3689	2687	0.47	HHA
											176.394	33.9186	62168	1639	21895	3026	2390	0.47	HHA
											176.433	33.9188	47019	1871	27739	3990	3180	0.78	HHA
											176.472	33.919	45272	1899	28813	4067	3180	0.84	HHA
											176.512	33.9191	54750	2043	30279	4357	3543	0.73	HHA
											176.551	33.9193	57135	2810	35655	5970	4029	0.85	HHA
											176.591	33.9195	70184	3457	37496	6429	4586	0.74	HHA
											176.63	33.9196	77616	3459	37422	6451	4613	0.67	HHA
											176.669	33.9198	64881	3903	42086	7240	4806	0.89	HHA
											176.709	33.9199	64135	3338	39030	6328	4150	0.82	HHA
											176.748	33.9201	50610	2621	32013	4918	3773	0.86	HHA
											178.197	33.9261	28720	5177	55920	9612	6418	2.69	HHA
											178.236	33.9262	31371	5105	55348	8989	6123	2.41	HHA
											178.276	33.9264	28914	5317	56729	9193	6099	2.67	HHA
											178.315	33.9266	29059	4820	55283	8934	5883	2.58	HHA
											178.354	33.9267	27249	4691	56647	8893	5921	2.79	HHA
											178.394	33.9269	32994	4579	55027	8497	6070	2.25	HHA
											178.433	33.9271	45033	4411	50451	7976	5529	1.52	HHA
											178.472	33.9272	24259	4466	52215	8510	5517	2.91	HHA
											178.512	33.9274	21898	3859	49919	7619	5312	3.05	HHA
											178.551	33.9275	20961	3684	49126	7508	5229	3.13	HHA
											178.591	33.9277	23118	3662	48160	7342	5242	2.79	HHA
											178.63	33.9279	23818	3531	46221	6988	4964	2.59	HHA
											178.669	33.928	22158	3603	45260	6828	5096	2.74	HHA
											178.709	33.9282	22337	3248	44567	6705	4702	2.65	HHA
											178.748	33.9284	18138	1447	23343	2792	2906	1.68	HHA
											180.236	33.9345	14643	2152	34802	5433	3761	3.15	HHA
											180.276	33.9347	14797	2301	34498	5444	4150	3.14	HHA
											180.315	33.9348	16330	2253	35054	5344	4101	2.86	HHA
											180.354	33.935	16531	2233	35077	5530	4110	2.84	HHA
											180.394	33.9351	17298	2416	35274	5505	4134	2.74	HHA
											180.433	33.9353	17627	2424	35898	5673	4063	2.73	HHA
											180.472	33.9355	18248	2395	37278	5688	4280	2.72	HHA
											180.512	33.9356	18609	2627	37626	5869	4130	2.7	HHA
											180.551	33.9358	18929	2592	38071	5693	4420	2.68	HHA
											180.591	33.936	20080	2620	39321	6218	4390	2.62	HHA
											180.63	33.9361	23422	2703	39971	6264	4554	2.28	HHA
											180.669	33.9363	24164	2599	38828	6022	4375	2.14	HHA
											180.709	33.9364	20008	2814	40368	6330	4486	2.7	HHA
											180.748	33.9366	17419	2458	35904	5570	4053	2.75	HHA
											182.157	33.9424	14568	1521	28002	3765	3229	2.51	HHA
											182.197	33.9426	15222	1515	28942	3778	3448	2.48	HHA
											182.236	33.9427	15426	1745	31507	4146	3410	2.65	HHA
											182.276	33.9429	14779	1869	31998	4531	3396	2.83	HHA
											182.315	33.9431	14825	1962	34008	4543	3551	2.97	HHA
											182.354	33.9432	15736	1932	32805	4556	3687	2.73	HHA
											182.394	33.9434	14607	1897	33682	4488	3753	3	HHA
											182.433	33.9436	14014	1874	33436	4589	3567	3.1	HHA
											182.472	33.9437	14669	1924	32881	4405	3631	2.92	HHA
											182.512	33.9439	12570	1423	26750	3391	3011	2.75	HHA
											182.551	33.944	6484	816	13049	1198	1541	2.56	HHA
											184.394	33.9516	8396	638	14969	1257	1611	2.2	HHA
											184.433	33.9518	8221	737	14674	1370	1648	2.24	HHA
											184.472	33.952	7246	746	13972	1260	1530	2.42	HHA
											184.512	33.9521	9826	809	16626	1730	2079	2.16	HHA
											184.551	33.9523	7145	670	12209	1236	1735	2.22	HHA
											186.157	33.9589	24298	3627	48000	7631	5493	2.66	HHA
											186.197	33.9591	22747	3599	48297	7217	5500	2.84	HHA
											186.236	33.9592	23974	3445	48694	7395	5235	2.7	HHA
											186.276	33.9594	21024	3841	49441	7348	5218	3.13	HHA
											186.315	33.9596	21926	3596	50876	7474	5246	3.06	HHA
											186.354	33.9597	21858	3822	51548	7493	5649	3.13	HHA
											186.394	33.9599	21870	3704	48938	7554	5295	2.99	HHA
											186.433	33.96	20027	3769	49110	7165	5511	3.27	HHA
											186.472	33.9602	19230	3782	52041	7615	5561	3.59	HHA
											186.512	33.9604	21743	3680	51485	7904	5585	3.16	HHA
											186.551	33.9605	29536	3642	49325	6995	5026	2.2	HHA
											186.591	33.9607	32764	3213	47947	6562	4804	1.91	HHA
											186.63	33.9609	35593	2976	50394	6271	4318	1.8	HHA
											186.669	33.961	33818	2920	51635	6234	4275	1.92	HHA
											186.709	33.9612	30081	2683	50334	5767	4145	2.09	HHA
											186.748	33.9613	29261	2872	49958	6021	4770	2.17	HHA
											186.787	33.9615	27178	2889	51825	6437	4889	2.43	HHA
											186.827	33.9617	24178	3343	51936	6809	4848	2.77	HHA
											186.866	33.9618	22542	3521	50116	7323	5496	2.95	HHA
											186.905	33.962	17414	2325	37272	4917	3961	2.78	HHA
											188.039	33.9667	12863	1419	27611	3409	2964	2.75	HHA
											188.079	33.9668	13627	1544	27945	3341	3116	2.64	HHA
											188.118	33.967	14294	1551	27939	3735	3219	2.55	HHA
											188.157	33.9672	14288	1516	29245	3817	3003	2.63	HHA
											188.197	33.9673	14352	1602	29654	3806	3472	2.68	HHA
											188.236	33.9675	18014	1684	30207	3711	3373	2.16	HHA
											188.276	33.9676	25276	1545	26896	3174	2848	1.36	HHA
											188.315	33.9678	20983	1741	28019	3540	3196	1.74	HHA
											188.354	33.968	20771	1837	29029	3765	2988	1.81	HHA
											188.394	33.9681	17157	1733	27375	3623	2988	2.08	HHA
											188.433	33.9683	15335	1748	26045	3340	3263	2.24	HHA
											190.039	33.9749	53268	3431	40180	7012	4633	1.04	HHA
											190.079	33.9751	54299	3395	41405	7275	4795	1.05	HHA
											190.118	33.9752	51502	3579	40524	7025	4769	1.09	HHA
											190.157	33.9754	56412	3525	40781	7452	4601	1	HHA
											190.197	33.9756	54323	3487	39884	7019	4716	1.01	HHA
											190.236	33.9757	54605	3385	37931	6480	4893	0.96	HHA
											190.276	33.9759	49258	3156	37977	6497	4364	1.06	HHA
											190.315	33.9761	48988	3231	39742	6612	4429	1.1	HHA
											190.354	33.9762	46306	3429	41924	7052	4458	1.23	HHA
											190.394	33.9764	47005	3433	41268	7262	4770	1.21	HHA
											190.433	33.9765	50085	3197	40630	6896	4574	1.1	HHA
											190.472	33.9767	51703	3243	39826	6693	4318	1.05	HHA
											190.512	33.9769	53039	2863	37404	6106	4004	0.95	HHA
											190.551	33.977	49021	2343	32983	5239	3571	0.9	HHA
											190.591	33.9772	39631	1422	23616	3111	2400	0.77	HHA
											192.276	33.9841	13922	1198	24222	3106	2971	2.26	HHA
											192.315	33.9843	11690	1288	25079	3403	2993	2.8	HHA
											192.354	33.9845	10369	1450	25812	3465	3283	3.28	HHA
											192.394	33.9846	9867	1330	26324	3494	3509	3.51	HHA
											192.433	33.9848	9982	1291	26320	3391	3431	3.45	HHA
											192.472	33.985	10995	1272	26177	3291	3221	3.09	HHA
											192.512	33.9851	11009	1345	27335	3590	3302	3.23	HHA
											192.551	33.9853	11660	1394	27183	3632	3267	3.04	HHA
											192.591	33.9854	12113	1373	28434	3520	3080	3.01	HHA
											192.63	33.9856	12137	1517	28367	3838	3369	3.06	HHA
											192.669	33.9858	11432	1676	29935	4157	3762	3.46	HHA
											192.709	33.9859	11388	1769	29666	4258	3710	3.46	HHA
											192.748	33.9861	14029	1792	29376	4323	3597	2.79	HHA
											192.787	33.9862	13553	1885	31216	4238	3684	3.03	HHA
											192.827	33.9864	14301	1660	30116	4316	3697	2.78	HHA
											194.315	33.9925	18461	2712	38176	5608	4278	2.75	HHA
											194.354	33.9927	16360	2500	37596	5608	4144	3.05	HHA
											194.394	33.9929	16782	2529	38691	5479	4470	3.05	HHA
											194.433	33.993	16739	2536	38675	5623	4482	3.07	HHA
											194.472	33.9932	17199	2584	38412	5476	4593	2.97	HHA
											194.512	33.9934	18588	2660	38565	5609	4353	2.75	HHA
											194.551	33.9935	18058	2542	38501	5791	4315	2.83	HHA
											194.591	33.9937	18040	2578	38664	5848	4577	2.86	HHA
											194.63	33.9938	16958	2666	38926	5483	4249	3.03	HHA
											194.669	33.994	17187	2578	39150	5536	4535	3.01	HHA
											194.709	33.9942	17745	2444	39053	5565	4424	2.9	HHA
											194.748	33.9943	16565	2510	39575	5182	4411	3.12	HHA
											194.787	33.9945	17285	2491	38961	5110	4101	2.93	HHA
											194.827	33.9947	17551	2257	38169	4872	3959	2.81	HHA
											196.197	34.0003	12921	3714	39386	7594	5776	4.37	HHA
											196.236	34.0005	11947	4113	42904	8056	6057	5.12	HHA
											196.276	34.0006	11779	4229	44372	7977	5969	5.31	HHA
											196.315	34.0008	12320	4231	45156	7826	5956	5.13	HHA
											196.354	34.001	12779	4219	46418	7574	6133	5.04	HHA
											196.394	34.0011	11519	4350	46999	8040	5811	5.66	HHA
											196.433	34.0013	13034	4543	49441	8572	5949	5.26	HHA
											196.472	34.0014	12803	4581	50194	8625	6011	5.42	HHA
											196.512	34.0016	13621	4699	49125	8667	6354	5.05	HHA
											196.551	34.0018	15520	4572	49897	8472	6278	4.46	HHA
											196.591	34.0019	14800	4505	49729	8556	6415	4.68	HHA
											196.63	34.0021	16166	4595	50603	8323	6311	4.32	HHA
											196.669	34.0023	15370	4542	51019	8809	6011	4.58	HHA
											196.709	34.0024	16569	4253	49357	8329	6051	4.1	HHA
											196.748	34.0026	15359	2184	35276	5082	4739	3.08	HHA
											198	34.0077	10946	2279	33455	5505	4156	4.15	HHA
											198.039	34.0079	12409	2309	33513	5222	3958	3.63	HHA
											198.079	34.0081	13129	2291	33381	4930	4122	3.41	HHA
											198.118	34.0082	10736	2325	33782	5398	4236	4.26	HHA
											198.157	34.0084	10744	2390	34315	5151	4149	4.28	HHA
											198.197	34.0086	10030	2213	33456	5348	4182	4.51	HHA
											198.236	34.0087	10931	2311	33470	5668	4098	4.17	HHA
											198.276	34.0089	10003	2349	34756	5321	4228	4.66	HHA
											198.315	34.009	10597	2329	35013	5322	4401	4.44	HHA
											198.354	34.0092	11184	2283	34744	5404	4309	4.18	HHA
											198.394	34.0094	10797	2300	34325	5255	4275	4.27	HHA
											198.433	34.0095	10982	2378	34171	5365	4235	4.2	HHA
											198.472	34.0097	11137	2356	34351	5192	4174	4.14	HHA
											198.512	34.0099	11091	2284	34156	5277	4147	4.14	HHA
											198.551	34.01	10414	2265	34818	4819	3954	4.4	HHA
											198.591	34.0102	11300	2221	34972	5012	4277	4.11	HHA
											198.63	34.0103	10658	2220	36708	5076	4195	4.52	HHA
											198.669	34.0105	11385	2093	39129	4873	3859	4.39	HHA
											198.709	34.0107	18314	1721	31330	3785	3350	2.19	HHA
											200.551	34.0183	11530	1177	15963	2025	2030	1.84	HHA
											200.591	34.0184	14963	1456	20541	2926	2581	1.84	HHA
											200.63	34.0186	20900	1833	24593	3605	2779	1.57	HHA
											200.669	34.0188	27289	2440	30753	4929	3768	1.54	HHA
											200.709	34.0189	28730	2787	34711	5746	3955	1.64	HHA
											200.748	34.0191	25533	2584	34860	5258	3844	1.82	HHA
											200.787	34.0192	27268	2410	33146	5074	3586	1.62	HHA
											200.827	34.0194	24933	2244	30385	4576	3643	1.64	HHA
											200.866	34.0196	24274	2352	31662	4801	3759	1.75	HHA
											200.905	34.0197	20843	2299	32664	4950	3486	2.08	HHA
											200.945	34.0199	17215	2075	32052	4557	3666	2.46	HHA
											200.984	34.02	16842	1994	30107	4349	3642	2.38	HHA
											201.024	34.0202	17028	1793	28465	4327	3276	2.22	HHA
											201.063	34.0204	16642	1860	26208	3732	3300	2.11	HHA
											201.102	34.0205	13219	1168	19203	2482	2357	1.91	HHA
											201.142	34.0207	9863	577	13021	1335	1641	1.68	HHA
											202.236	34.0252	47170	3568	42206	6785	4581	1.21	HHA
											202.276	34.0254	47639	3805	43022	6681	4718	1.22	HHA
											202.315	34.0255	47444	3788	44302	6732	4794	1.26	HHA
											202.354	34.0257	43831	3815	46959	7141	4997	1.44	HHA
											202.394	34.0259	46466	3937	45711	7280	4950	1.33	HHA
											202.433	34.026	50076	3726	45472	7016	5005	1.22	HHA
											202.472	34.0262	53532	3743	44521	6711	4976	1.12	HHA
											202.512	34.0263	52869	3782	47014	7106	4973	1.19	HHA
											202.551	34.0265	49752	3828	49032	7074	4894	1.3	HHA
											202.591	34.0267	47667	3922	48670	7636	5261	1.37	HHA
											202.63	34.0268	48109	3761	47384	7418	4849	1.32	HHA
											204.079	34.0328	48805	2911	34808	4983	3804	0.95	HHA
											204.118	34.033	47246	2987	35966	5074	3864	1.01	HHA
											204.157	34.0331	44127	3036	37738	5184	4033	1.13	HHA
											204.197	34.0333	44370	3106	37768	5048	3919	1.12	HHA
											204.236	34.0335	44656	3295	37872	5078	3907	1.12	HHA
											204.276	34.0336	43154	2976	37581	4925	3992	1.15	HHA
											204.315	34.0338	42359	3044	37133	5032	3847	1.16	HHA
											204.354	34.0339	43957	3097	37147	5119	4223	1.13	HHA
											204.394	34.0341	48720	3156	35894	5171	4165	0.99	HHA
											204.433	34.0343	50098	3023	35502	5183	3995	0.95	HHA
											204.472	34.0344	52697	3010	35381	5231	3843	0.9	HHA
											204.512	34.0346	53029	3228	35735	5181	3955	0.91	HHA
											204.551	34.0348	49827	3038	35226	5344	3986	0.96	HHA
											204.591	34.0349	42907	3172	36248	5134	3670	1.12	HHA
											204.63	34.0351	44507	3038	37011	5113	3875	1.1	HHA
											204.669	34.0352	44395	3106	38100	5335	3842	1.13	HHA
											206.236	34.0417	18906	3757	45187	7416	5474	3.27	HHA
											206.276	34.0419	19781	4118	45203	7618	5442	3.15	HHA
											206.315	34.042	19359	3928	45854	7568	5535	3.25	HHA
											206.354	34.0422	18668	4029	46689	7712	5570	3.43	HHA
											206.394	34.0424	16537	4163	48678	7883	5536	4.01	HHA
											206.433	34.0425	16942	4455	50224	8381	6082	4.08	HHA
											206.472	34.0427	14757	4480	51479	8394	5816	4.75	HHA
											206.512	34.0428	16218	4366	51824	8364	6006	4.35	HHA
											206.551	34.043	18643	3551	44010	6982	5527	3.22	HHA
											206.591	34.0432	9799	998	16052	1992	1920	2.14	HHA
											208.236	34.05	6656	4197	60564	8272	5762	11.84	HHA
											208.276	34.0501	7701	4085	56845	8057	5913	9.73	HHA
											208.315	34.0503	9548	4421	58914	8249	5932	8.12	HHA
											208.354	34.0504	12767	4180	57834	7822	5601	5.91	HHA
											208.394	34.0506	15468	4007	56691	7231	5245	4.73	HHA
											208.433	34.0508	12645	3816	55638	6939	5403	5.68	HHA
											208.472	34.0509	11056	3895	53446	7236	5687	6.36	HHA
											208.512	34.0511	11450	3773	48015	7099	5511	5.62	HHA
											208.551	34.0513	10738	3871	47647	7308	5535	5.99	HHA
											208.591	34.0514	11583	3823	46782	7160	5406	5.45	HHA
											208.63	34.0516	10846	3971	46805	7301	5540	5.87	HHA
											210.236	34.0582	25245	2662	40127	5647	4326	2.09	HHA
											210.276	34.0584	25030	2730	39148	5687	4281	2.07	HHA
											210.315	34.0585	26949	3655	42904	7128	5207	2.19	HHA
											210.354	34.0587	28552	4195	46637	7759	5338	2.24	HHA
											210.394	34.0588	28481	4043	45973	7647	5401	2.21	HHA
											210.433	34.059	26609	3731	45560	7211	4979	2.31	HHA
											210.472	34.0592	24862	3278	41378	6154	4498	2.22	HHA
											210.512	34.0593	22288	2666	39485	5754	4370	2.35	HHA
											210.551	34.0595	20488	2213	35703	4901	3810	2.28	HHA
											212.276	34.0666	48072	2807	38891	5512	3885	1.06	HHA
											212.315	34.0668	52226	2890	37399	5545	3801	0.95	HHA
											212.354	34.0669	53589	2877	37438	5424	3887	0.93	HHA
											212.394	34.0671	55138	2881	38639	5623	3996	0.93	HHA
											212.433	34.0673	54166	2780	38705	5280	3686	0.93	HHA
											212.472	34.0674	56133	2999	39298	5843	3910	0.93	HHA
											212.512	34.0676	58890	3243	40283	5919	4331	0.91	HHA
											212.551	34.0677	65955	3993	44136	7120	4462	0.91	HHA
											212.591	34.0679	66136	3944	44993	7392	4663	0.92	HHA
											212.63	34.0681	55300	3303	37971	5885	3922	0.92	HHA
											212.669	34.0682	35071	1257	21253	2231	2148	0.77	HHA
											214.197	34.0745	44818	4336	54173	8272	5189	1.61	HHA
											214.236	34.0747	44069	4412	54541	7843	4987	1.63	HHA
											214.276	34.0749	46820	4029	51735	7714	5076	1.46	HHA
											214.315	34.075	61973	2861	46611	5475	3739	0.95	HHA
											214.354	34.0752	74996	2885	46591	5494	3474	0.78	HHA
											214.394	34.0753	56628	3743	50149	7266	4406	1.16	HHA
											214.433	34.0755	49889	4151	51356	7660	4879	1.36	HHA
											214.472	34.0757	46737	4031	50659	7445	5008	1.44	HHA
											214.512	34.0758	42584	4232	50823	7167	5073	1.58	HHA
											214.551	34.076	40072	2991	41774	5181	3698	1.34	HHA
											216.157	34.0826	10648	1487	29898	3257	2899	3.53	HHA
											216.197	34.0828	10793	1373	28541	3344	3078	3.37	HHA
											216.236	34.0829	12505	1527	29749	3457	3083	3.02	HHA
											216.276	34.0831	15549	1486	28339	3333	2696	2.31	HHA
											216.315	34.0833	17800	1550	30414	3786	2908	2.17	HHA
											216.354	34.0834	17152	1581	30036	3571	2912	2.22	HHA
											216.394	34.0836	16693	1577	30513	3696	3025	2.32	HHA
											216.433	34.0838	16720	1753	30995	3864	3052	2.37	HHA
											216.472	34.0839	18768	1752	31707	4024	3193	2.17	HHA
											216.512	34.0841	18694	1826	33722	4447	3194	2.31	HHA
											216.551	34.0842	17217	2073	33942	4744	3803	2.59	HHA
											216.591	34.0844	16435	2121	32587	4357	3329	2.58	HHA
											216.63	34.0846	13543	1821	26785	3621	2922	2.6	HHA
											218.079	34.0905	7987	2592	38604	5824	4381	6.44	HHA
											218.118	34.0907	8248	2557	40769	5762	4412	6.49	HHA
											218.157	34.0909	9542	2563	40154	5891	4422	5.56	HHA
											218.197	34.091	10845	2589	39379	5639	4030	4.76	HHA
											218.236	34.0912	12252	2920	40501	5973	4569	4.4	HHA
											218.276	34.0914	14196	2952	41370	6038	4601	3.87	HHA
											218.315	34.0915	13543	3403	45298	6815	4723	4.45	HHA
											218.354	34.0917	14299	3591	47494	7253	4826	4.42	HHA
											218.394	34.0918	17562	3700	46834	7227	4925	3.57	HHA
											218.433	34.092	20046	3905	48567	7461	4879	3.23	HHA
											218.472	34.0922	13060	3707	47356	6702	4900	4.8	HHA
											220.197	34.0993	15079	2304	37148	5202	4135	3.24	HHA
											220.236	34.0994	16800	2644	38407	5784	4341	3.05	HHA
											220.276	34.0996	17578	2952	40954	6281	4720	3.12	HHA
											220.315	34.0998	18818	2890	41320	6523	4539	2.94	HHA
											220.354	34.0999	19016	3138	41375	6339	4327	2.9	HHA
											220.394	34.1001	19374	3147	43108	6581	4492	2.96	HHA
											220.433	34.1002	18322	3419	45732	6948	5064	3.34	HHA
											220.472	34.1004	19140	3640	44563	7321	5092	3.17	HHA
											220.512	34.1006	23472	3159	42410	6455	4388	2.4	HHA
											220.551	34.1007	18313	2860	41154	5907	4753	2.99	HHA
											220.591	34.1009	18870	2317	37373	4961	3865	2.57	HHA
											222.197	34.1075	29766	3261	40549	6739	4722	1.86	HHA
											222.236	34.1077	30855	3358	39972	6636	4486	1.76	HHA
											222.276	34.1078	31337	3549	42752	7025	4962	1.86	HHA
											222.315	34.108	30666	3770	44030	7414	5227	1.97	HHA
											222.354	34.1082	30134	3867	44095	7716	5401	2.03	HHA
											222.394	34.1083	29506	3874	46882	7479	5008	2.14	HHA
											222.433	34.1085	30855	4003	45613	7608	5068	2.02	HHA
											222.472	34.1087	37735	3832	43892	7676	5255	1.61	HHA
											222.512	34.1088	35779	4137	45500	7524	5130	1.74	HHA
											222.551	34.109	33432	4247	47218	8053	5684	1.95	HHA
											222.591	34.1091	33359	4123	47041	8290	5488	1.95	HHA
											224.197	34.1158	37622	4265	46906	8259	5307	1.72	HHA
											224.236	34.1159	37549	4306	46050	8068	5318	1.7	HHA
											224.276	34.1161	39047	4270	46220	7928	5635	1.64	HHA
											224.315	34.1163	38950	4169	45461	7744	4854	1.6	HHA
											224.354	34.1164	38884	3983	45674	7613	5112	1.6	HHA
											224.394	34.1166	37747	4079	46518	7764	5097	1.68	HHA
											224.433	34.1167	36606	4077	45982	7446	4908	1.7	HHA
											224.472	34.1169	38680	3867	44929	7769	5103	1.59	HHA
											224.512	34.1171	35992	3761	43365	7469	5001	1.66	HHA
											224.551	34.1172	37868	3784	43312	7297	4789	1.56	HHA
											224.591	34.1174	36090	3744	48140	6915	4851	1.76	HHA
											224.63	34.1176	36269	3699	43287	7138	4602	1.62	HHA
											224.669	34.1177	35444	3470	40421	6506	4499	1.55	HHA
											224.709	34.1179	36613	3294	39318	6384	4500	1.46	HHA
											224.748	34.118	36664	2957	40126	6088	4163	1.45	HHA
											226.118	34.1237	49591	1851	27578	4019	2974	0.73	HHA
											226.157	34.1239	44176	2186	28574	4585	3460	0.88	HHA
											226.197	34.124	43222	2830	34343	5479	4024	1.08	HHA
											226.236	34.1242	50009	2706	34341	5761	3664	0.93	HHA
											226.276	34.1243	52746	2789	35092	5586	3762	0.9	HHA
											226.315	34.1245	61027	2554	32783	5494	3510	0.73	HHA
											226.354	34.1247	64115	2483	32519	4647	3289	0.67	HHA
											226.394	34.1248	71482	2098	30756	4440	3294	0.57	HHA
											226.433	34.125	57193	2912	35683	5719	3757	0.84	HHA
											226.472	34.1252	69102	2701	34510	5458	3520	0.67	HHA
											226.512	34.1253	67762	2588	33421	5679	3385	0.67	HHA
											226.551	34.1255	58792	2869	35354	5778	3476	0.81	HHA
											226.591	34.1256	50792	2405	32835	4744	3836	0.86	HHA
											228.236	34.1324	14846	4082	50784	8085	5480	4.61	HHA
											228.276	34.1326	11218	4150	51754	7655	5632	6.17	HHA
											228.315	34.1327	11079	3539	53535	7116	5010	6.25	HHA
											228.354	34.1329	12112	3192	59392	6017	4748	6.06	HHA
											228.394	34.1331	9132	2884	61025	5680	4378	8.1	HHA
											228.433	34.1332	5610	2468	56515	5468	4387	12.27	HHA
											228.472	34.1334	7164	2307	55341	5128	4246	9.36	HHA
											228.512	34.1336	12022	2423	53565	4934	3591	5.37	HHA
											228.551	34.1337	15458	1970	53335	4451	3461	4.09	HHA
											230.472	34.1416	9348	1037	25101	2866	2677	3.39	HHA
											230.512	34.1418	9230	1038	28843	2851	2705	3.84	HHA
											230.551	34.142	10868	1000	31077	2461	2558	3.41	HHA
											230.591	34.1421	11851	925	28193	2489	2495	2.88	HHA
											230.63	34.1423	13156	983	30172	2541	2332	2.74	HHA
											230.669	34.1425	13115	904	30179	2354	2314	2.73	HHA
											230.709	34.1426	11899	942	26714	2746	2535	2.77	HHA
											230.748	34.1428	11997	956	22306	2700	2480	2.37	HHA
											230.787	34.1429	8397	655	15448	1733	1826	2.34	HHA
											230.827	34.1431	19859	182	4611	-99	676	0.27	HHA
											232.197	34.1488	21859	3000	38206	6710	4696	2.41	HHA
											232.236	34.1489	23060	2909	36260	6160	4699	2.17	HHA
											232.276	34.1491	25536	3030	37749	6260	4609	2.02	HHA
											232.315	34.1492	27547	3040	40314	6560	4835	1.99	HHA
											232.354	34.1494	28955	3311	43126	7079	5107	2.02	HHA
											232.394	34.1496	27971	3291	42489	7040	5106	2.07	HHA
											232.433	34.1497	27801	3335	42532	6848	5296	2.09	HHA
											232.472	34.1499	28477	3221	42042	6888	4883	2	HHA
											232.512	34.1501	29549	3249	42629	6862	4830	1.95	HHA
											232.551	34.1502	27795	3336	42767	7094	5120	2.1	HHA
											232.591	34.1504	25342	3267	43146	7128	5151	2.32	HHA
											232.63	34.1505	25380	3395	42185	6934	5318	2.28	HHA
											232.669	34.1507	25154	3034	40495	6577	4786	2.18	HHA
											232.709	34.1509	25727	2927	40591	6806	4871	2.15	HHA
											232.748	34.151	22709	2976	40982	6726	4903	2.45	HHA
											232.787	34.1512	21507	2828	40610	6431	4868	2.55	HHA
											232.827	34.1514	21695	2812	39836	6180	4649	2.46	HHA
											232.866	34.1515	20385	2382	36812	5543	4386	2.41	HHA
											232.905	34.1517	19051	1965	31579	4768	3662	2.2	HHA
											234.118	34.1567	16259	2317	38402	5516	4259	3.11	HHA
											234.157	34.1568	24761	2393	35656	5300	4386	1.93	HHA
											234.197	34.157	38300	2383	33942	4863	4048	1.18	HHA
											234.236	34.1572	26550	2196	35463	5177	4183	1.77	HHA
											234.276	34.1573	15345	2349	37425	5581	4465	3.25	HHA
											234.315	34.1575	15867	2400	37274	5751	4372	3.14	HHA
											234.354	34.1577	17473	2432	36459	5638	4445	2.8	HHA
											234.394	34.1578	15339	2178	36271	5275	4090	3.12	HHA
											234.433	34.158	15907	2014	35878	4984	4304	2.97	HHA
											234.472	34.1581	16798	1992	34486	4666	4108	2.69	HHA
											234.512	34.1583	11978	1845	33906	4592	3955	3.7	HHA
											234.551	34.1585	10711	1826	33583	4535	3832	4.09	HHA
											234.591	34.1586	11787	1726	33803	4408	3840	3.71	HHA
											234.63	34.1588	11986	1582	32772	4050	3675	3.51	HHA
											234.669	34.159	11962	1735	31660	3930	3607	3.42	HHA
											234.709	34.1591	12138	1692	32598	4094	3712	3.47	HHA
											236.236	34.1654	24345	3483	45579	7795	5282	2.55	HHA
											236.276	34.1656	20893	3718	46786	7611	5692	3.05	HHA
											236.315	34.1657	20520	3710	47330	7981	5557	3.15	HHA
											236.354	34.1659	20602	3788	46963	7920	5190	3.1	HHA
											236.394	34.1661	23277	3846	47345	7623	5470	2.76	HHA
											236.433	34.1662	23325	3847	48140	7954	5544	2.81	HHA
											236.472	34.1664	25258	3706	46869	7972	5517	2.54	HHA
											236.512	34.1665	24579	3791	46776	7473	5304	2.58	HHA
											236.551	34.1667	23353	3960	47776	8157	5384	2.8	HHA
											236.591	34.1669	22839	4055	48213	8243	5414	2.89	HHA
											236.63	34.167	25039	4028	45954	7856	5489	2.53	HHA
											236.669	34.1672	24339	4185	46662	7993	5554	2.65	HHA
											236.709	34.1674	25715	4166	48044	8280	5631	2.57	HHA
											236.748	34.1675	26589	4054	48648	8443	5633	2.51	HHA
											236.787	34.1677	25191	4233	48267	8584	5776	2.65	HHA
											236.827	34.1678	26512	4317	46559	8053	5556	2.43	HHA
											238.197	34.1735	46018	4105	46449	7878	5357	1.39	HHA
											238.236	34.1737	47729	4113	46026	7523	5101	1.31	HHA
											238.276	34.1738	46035	4025	46031	7885	5031	1.37	HHA
											238.315	34.174	47609	4055	45362	7981	5657	1.32	HHA
											238.354	34.1741	44669	3777	42902	7271	5226	1.32	HHA
											238.394	34.1743	39763	3550	41086	6885	4665	1.41	HHA
											238.433	34.1745	36187	3532	42311	7092	4953	1.6	HHA
											238.472	34.1746	35151	3670	43006	7169	5054	1.68	HHA
											238.512	34.1748	38511	3954	44744	7495	5043	1.59	HHA
											238.551	34.175	41118	4066	45655	7526	5419	1.52	HHA
											238.591	34.1751	42056	4191	47214	8095	5607	1.55	HHA
											238.63	34.1753	43333	4244	46454	8205	5517	1.49	HHA
											238.669	34.1754	39881	4216	46537	7896	5641	1.61	HHA
											238.709	34.1756	36328	3984	46223	7690	5222	1.74	HHA
											238.748	34.1758	37011	4011	46393	7514	5057	1.7	HHA
											238.787	34.1759	37757	3887	44863	7364	4821	1.61	HHA
											240.394	34.1826	27059	2139	37829	4843	3478	1.78	HHA
											240.433	34.1827	28252	2382	39344	5186	4200	1.81	HHA
											240.472	34.1829	27866	2393	38716	5127	3794	1.8	HHA
											240.512	34.183	27469	2380	39185	5161	3891	1.84	HHA
											240.551	34.1832	29694	2572	40802	5356	4187	1.78	HHA
											240.591	34.1834	31583	2747	42446	5448	4266	1.74	HHA
											240.63	34.1835	34775	2619	41975	5612	4027	1.56	HHA
											240.669	34.1837	34940	2669	42908	5454	4311	1.58	HHA
											240.709	34.1839	36209	2784	43329	6029	4187	1.56	HHA
											240.748	34.184	36482	2360	40412	5205	3667	1.42	HHA
											240.787	34.1842	33685	2045	31478	3870	3357	1.21	HHA
											242.197	34.19	38413	2983	41254	6197	4451	1.43	HHA
											242.236	34.1902	35040	2921	41094	6198	4196	1.55	HHA
											242.276	34.1903	32429	2704	39873	5605	4404	1.62	HHA
											242.315	34.1905	29740	2567	38744	5853	4233	1.73	HHA
											242.354	34.1906	32105	2596	38540	5582	4328	1.59	HHA
											242.394	34.1908	31946	2468	37341	5529	4098	1.55	HHA
											242.433	34.191	30274	2552	37760	5300	4297	1.65	HHA
											242.472	34.1911	30370	2396	37875	5479	4048	1.64	HHA
											242.512	34.1913	31616	2352	38466	5679	4238	1.6	HHA
											242.551	34.1915	30765	2466	37616	5464	3921	1.61	HHA
											242.591	34.1916	29709	2214	33869	4999	3600	1.5	HHA
											242.63	34.1918	32432	2057	33622	4958	3861	1.37	HHA
											242.669	34.1919	30479	2315	36466	5271	3920	1.57	HHA
											244.472	34.1994	16885	1725	30671	4485	3647	2.4	HHA
											244.512	34.1995	16797	1805	31077	4669	3764	2.46	HHA
											244.551	34.1997	18320	1772	30772	4443	3635	2.22	HHA
											244.591	34.1999	16232	1623	31545	4327	3523	2.53	HHA
											244.63	34.2	15643	1614	29035	3992	3198	2.42	HHA
											244.669	34.2002	15893	1723	28806	4159	3409	2.4	HHA
											244.709	34.2003	16764	1793	30166	4375	3682	2.39	HHA
											244.748	34.2005	16427	1799	30846	4579	3686	2.49	HHA
											244.787	34.2007	13644	1803	30670	4665	3805	3	HHA
											246.433	34.2075	18521	1261	24226	3393	3025	1.72	HHA
											246.472	34.2076	20292	1370	24562	3095	3009	1.58	HHA
											246.512	34.2078	18329	1268	24268	3360	2895	1.73	HHA
											246.551	34.2079	16297	1246	25092	3585	2962	2.02	HHA
											246.591	34.2081	14436	1395	25584	3474	2904	2.31	HHA
											246.63	34.2083	14093	1179	25788	3546	3045	2.38	HHA
											246.669	34.2084	14468	1230	25605	3512	2856	2.29	HHA
											246.709	34.2086	14479	1221	24716	3705	2931	2.25	HHA
											246.748	34.2088	14537	1221	24783	3481	2805	2.22	HHA
											246.787	34.2089	12671	1102	23722	3178	2838	2.43	HHA
											246.827	34.2091	10959	988	22436	2825	2749	2.65	HHA
											246.866	34.2092	11766	959	21554	2561	2607	2.35	HHA
											246.905	34.2094	12806	959	21460	2863	2515	2.17	HHA
											246.945	34.2096	12134	912	20538	2369	2413	2.16	HHA
											246.984	34.2097	10869	807	17604	2141	2091	2.08	HHA
											248.197	34.2147	35235	3196	46312	6384	4489	1.71	HHA
											248.236	34.2149	32219	3119	47352	6456	4786	1.92	HHA
											248.276	34.2151	30875	3658	51530	7199	4993	2.18	HHA
											248.315	34.2152	31559	3485	49362	7218	4444	2.04	HHA
											248.354	34.2154	29109	3236	48570	6847	4767	2.18	HHA
											248.394	34.2155	25134	2672	42978	5623	4379	2.21	HHA
											248.433	34.2157	27169	2332	39480	4405	3549	1.83	HHA
											248.472	34.2159	30083	2183	39955	5083	3645	1.69	HHA
											248.512	34.216	28476	2640	40798	5241	3672	1.84	HHA
											248.551	34.2162	28257	2383	39464	4975	3757	1.79	HHA
											248.591	34.2164	25653	2039	35770	4104	3160	1.76	HHA
											250.276	34.2233	7103	883	15805	1750	2015	2.88	HHA
											250.315	34.2235	9413	1232	20253	2143	2216	2.75	HHA
											250.354	34.2236	11047	1568	23772	3183	2830	2.84	HHA
											250.394	34.2238	15867	2230	32282	4714	3450	2.69	HHA
											250.433	34.224	21539	2978	39704	6350	4378	2.48	HHA
											250.472	34.2241	23191	3619	46113	8019	5182	2.71	HHA
											250.512	34.2243	22583	3729	48086	8048	5511	2.89	HHA
											250.551	34.2244	19137	3367	47087	7522	5323	3.31	HHA
											250.591	34.2246	24165	4019	51025	8314	5312	2.84	HHA
											250.63	34.2248	25580	4257	53357	8652	5828	2.82	HHA
											250.669	34.2249	23067	4472	53104	9297	6209	3.17	HHA
											250.709	34.2251	22349	4305	52303	8719	6018	3.19	HHA
											250.748	34.2253	22744	4436	52727	9266	6020	3.19	HHA
											250.787	34.2254	22212	4554	52623	9368	6133	3.27	HHA
											250.827	34.2256	23116	4522	52400	8950	6144	3.12	HHA
											250.866	34.2257	23146	4555	52691	9376	6125	3.14	HHA
											250.905	34.2259	22440	4546	53736	8968	6116	3.27	HHA
											250.945	34.2261	21844	4419	51159	8743	5962	3.22	HHA
											250.984	34.2262	22022	2643	35136	5151	3896	2.13	HHA
											252.197	34.2312	17673	2806	39815	6250	4558	3.02	HHA
											252.236	34.2314	19186	2884	39814	6362	4636	2.8	HHA
											252.276	34.2316	16537	2926	40278	6662	4998	3.32	HHA
											252.315	34.2317	14991	2731	39560	6274	4916	3.57	HHA
											252.354	34.2319	14176	2520	39917	6151	4705	3.76	HHA
											252.394	34.232	13605	2737	40242	6065	4834	3.96	HHA
											252.433	34.2322	12389	2601	40908	6354	4739	4.41	HHA
											252.472	34.2324	12592	2669	41449	6063	4668	4.36	HHA
											252.512	34.2325	13391	2502	36493	5534	4258	3.64	HHA
											252.551	34.2327	10512	1472	22271	3180	2783	2.83	HHA
											254.276	34.2398	4972	375	11312	1055	1397	2.84	HHA
											254.315	34.24	4476	348	10791	1041	1368	3.03	HHA
											254.354	34.2401	4409	362	10060	889	1323	2.87	HHA
											254.394	34.2403	3972	278	8767	772	1168	2.77	HHA
											254.433	34.2404	5236	271	8306	634	1260	2	HHA
											254.472	34.2406	3911	234	8719	594	1119	2.73	HHA
											254.512	34.2408	3565	167	8772	631	1080	2.99	HHA
											254.551	34.2409	3982	147	6909	155	1062	2.08	HHA
											256.197	34.2477	14484	1268	26459	3460	3183	2.37	HHA
											256.236	34.2479	12179	1158	25603	3469	3219	2.75	HHA
											256.276	34.248	8878	983	22878	2674	2847	3.31	HHA
											256.315	34.2482	7896	742	18617	2286	2245	3.03	HHA
											256.354	34.2484	7956	624	16441	1786	2225	2.65	HHA
											256.394	34.2485	6371	621	15308	1736	2054	3.1	HHA
											258.079	34.2555	25686	3497	45156	7288	5126	2.38	HHA
											258.118	34.2556	27606	3590	44742	7471	5323	2.21	HHA
											258.158	34.2558	24834	3391	42689	6989	5258	2.35	HHA
											258.197	34.256	23528	3356	43107	6901	5176	2.49	HHA
											258.236	34.2561	20428	2846	39041	6039	4646	2.57	HHA
											258.276	34.2563	20805	2843	37221	5980	4215	2.42	HHA
											258.315	34.2565	19979	2496	35192	5327	4255	2.37	HHA
											258.354	34.2566	18094	2150	33163	4699	3870	2.43	HHA
											258.394	34.2568	19520	2311	33697	5232	3975	2.32	HHA
											258.433	34.2569	19481	2433	34171	5026	3934	2.34	HHA
											258.472	34.2571	19401	2297	33867	5073	3855	2.32	HHA
											258.512	34.2573	18428	2180	31093	4763	3867	2.27	HHA
											258.551	34.2574	17520	2007	30244	4411	3836	2.31	HHA
											258.591	34.2576	17800	2026	33093	4798	3855	2.46	HHA
											258.63	34.2578	19150	2476	35465	5396	4327	2.49	HHA
											258.669	34.2579	19272	2546	35502	5629	4219	2.49	HHA
											258.709	34.2581	18422	2476	35781	5377	4287	2.6	HHA
											258.748	34.2582	19087	2490	35914	5598	4230	2.53	HHA
											258.787	34.2584	19728	2322	34687	5430	3850	2.35	HHA
											258.827	34.2586	21746	2183	33193	4728	3923	2.02	HHA
											258.866	34.2587	23302	2077	33349	4658	3917	1.89	HHA
											258.906	34.2589	24501	2052	33339	4734	3753	1.79	HHA
											258.945	34.2591	34159	1855	30060	4571	3402	1.17	HHA
											258.984	34.2592	31552	2168	32102	4913	3669	1.36	HHA
											259.024	34.2594	21280	2115	32099	4911	3985	2.03	HHA
											259.063	34.2595	20133	1759	26818	4200	3107	1.78	HHA
											260.158	34.2641	4922	1455	29566	4054	3569	7.85	HHA
											260.197	34.2642	5221	1480	29015	4201	3506	7.32	HHA
											260.236	34.2644	4997	1404	28214	3977	3554	7.43	HHA
											260.276	34.2645	5606	1350	26071	3703	3337	6.15	HHA
											260.315	34.2647	5647	1279	26073	3615	3275	6.06	HHA
											260.354	34.2649	5028	1165	25524	3631	3176	6.66	HHA
											260.394	34.265	4448	1141	24617	3494	3081	7.27	HHA
											260.433	34.2652	4154	1116	26497	3265	3145	8.19	HHA
											260.472	34.2654	4182	1273	27836	3601	3096	8.56	HHA
											260.512	34.2655	5452	1341	25762	3567	3328	6.24	HHA
											260.551	34.2657	4194	1192	25072	3300	3064	7.78	HHA
											260.591	34.2658	4230	1033	24866	3105	2726	7.5	HHA
											260.63	34.266	4888	1478	27856	4065	3363	7.52	HHA
											260.669	34.2662	5237	1438	27613	4120	3446	6.99	HHA
											260.709	34.2663	4997	1432	28050	4110	3611	7.45	HHA
											260.748	34.2665	4339	1243	26987	3956	3456	8.21	HHA
											262.197	34.2725	9522	3558	41002	7889	5598	6.1	HHA
											262.236	34.2726	8962	3309	41482	7670	5472	6.46	HHA
											262.276	34.2728	8295	3482	40416	7632	4950	6.81	HHA
											262.315	34.2729	9517	3467	41851	7830	5561	6.17	HHA
											262.354	34.2731	8768	3421	43786	7589	5579	6.89	HHA
											262.394	34.2733	9112	3484	41173	7825	5873	6.4	HHA
											262.433	34.2734	9156	3462	41388	8039	5669	6.4	HHA
											262.472	34.2736	9531	3481	41643	8018	5833	6.19	HHA
											262.512	34.2738	9075	3373	41102	7790	5716	6.39	HHA
											262.551	34.2739	8979	3055	35949	6812	5000	5.66	HHA
											262.591	34.2741	8546	2432	32340	5244	4490	5.21	HHA
											262.63	34.2742	5165	1420	21234	3365	3036	5.63	HHA
											262.669	34.2744	3181	1071	14173	2434	2067	6.21	HHA
											264.197	34.2807	7085	1338	26686	3905	3508	5	HHA
											264.236	34.2809	6292	1690	30522	4541	3835	6.45	HHA
											264.276	34.281	6386	1817	31532	4996	3863	6.61	HHA
											264.315	34.2812	6369	2056	32910	4907	3897	6.87	HHA
											264.354	34.2814	8501	2196	36184	5445	4068	5.63	HHA
											264.394	34.2815	7621	2533	37576	6066	4366	6.63	HHA
											264.433	34.2817	7595	2376	36684	5839	4328	6.48	HHA
											264.472	34.2818	7282	2660	37155	5979	4511	6.91	HHA
											264.512	34.282	8456	2752	40448	6447	4277	6.38	HHA
											264.551	34.2822	8355	2577	39072	6305	4727	6.31	HHA
											264.591	34.2823	7067	2579	35316	5816	4268	6.79	HHA
											264.63	34.2825	5837	1964	29909	4565	3903	6.91	HHA
											266.354	34.2896	4075	2469	37340	5984	4954	12.45	HHA
											266.394	34.2898	5207	2780	39917	6300	5140	10.4	HHA
											266.433	34.2899	5216	3085	41119	6755	5253	10.78	HHA
											266.472	34.2901	4917	3093	41118	6628	5177	11.39	HHA
											266.512	34.2903	3871	2511	36448	5642	4450	12.67	HHA
											266.551	34.2904	3706	1985	30915	4645	3870	11.18	HHA
											266.591	34.2906	4596	1712	28482	4248	3502	8.26	HHA
											266.63	34.2907	4641	1985	30524	4739	3665	8.82	HHA
											266.669	34.2909	4075	2058	31322	4771	3813	10.3	HHA
											266.709	34.2911	3751	1912	31080	4569	3866	11.04	HHA
											266.748	34.2912	4075	1934	32526	5024	4147	10.71	HHA
											268.276	34.2975	14657	2127	32222	5018	3669	2.94	HHA
											268.315	34.2977	16503	1973	31517	4851	3442	2.53	HHA
											268.354	34.2979	17951	2285	33679	5088	4100	2.52	HHA
											268.394	34.298	21706	2319	34764	5642	4205	2.16	HHA
											268.433	34.2982	23318	2251	33122	5226	3958	1.91	HHA
											268.472	34.2983	22104	2103	31660	4543	3457	1.89	HHA
											268.512	34.2985	18504	1972	31692	4861	3880	2.29	HHA
											268.551	34.2987	17512	2129	31706	5059	3920	2.44	HHA
											268.591	34.2988	16772	2159	31888	4839	3689	2.54	HHA
											268.63	34.299	16303	1823	29853	4080	3508	2.41	HHA
											268.669	34.2992	14343	1425	25164	3148	2874	2.27	HHA
											270.158	34.3053	5783	3160	44730	7082	5579	10.47	HHA
											270.197	34.3055	6128	3158	46698	7377	5519	10.24	HHA
											270.236	34.3056	6403	3299	48151	7531	5682	10.1	HHA
											270.276	34.3058	7005	3650	49623	7718	5649	9.51	HHA
											270.315	34.3059	7588	3405	49645	7558	5531	8.72	HHA
											270.354	34.3061	8776	3313	48039	7354	5425	7.31	HHA
											270.394	34.3063	7409	3430	50577	7437	5507	9.04	HHA
											270.433	34.3064	7246	3411	49607	7458	5509	9.11	HHA
											270.472	34.3066	7246	3287	48240	6952	5362	8.81	HHA
											270.512	34.3067	8693	3149	45312	6164	4793	6.84	HHA
											270.551	34.3069	7856	2671	39636	5615	4255	6.64	HHA
											270.591	34.3071	8134	2353	35041	4932	3847	5.68	HHA
											270.63	34.3072	12568	2744	37553	5376	4194	3.97	HHA
											270.669	34.3074	21354	2472	36225	4672	3823	2.21	HHA
											273.339	34.3184	8082	3012	44481	6685	5128	7.34	HHA
											273.378	34.3186	6771	2821	43861	6547	5201	8.63	HHA
											273.417	34.3187	7563	2890	42648	6843	5077	7.6	HHA
											273.457	34.3189	7609	2984	44025	7196	5326	7.82	HHA
											273.496	34.3191	7666	3150	43843	7049	5245	7.73	HHA
											273.535	34.3192	6962	3235	43274	7378	5202	8.49	HHA
											273.575	34.3194	6843	3039	43273	7179	5395	8.61	HHA
											273.614	34.3195	5733	2529	38554	6211	4521	9.04	HHA
											273.654	34.3197	7382	1987	32105	4689	3944	5.79	HHA
											273.693	34.3199	8558	1528	27226	3750	3149	4.17	HHA
											273.732	34.32	3263	1052	22706	2849	2678	8.97	HHA
											274.158	34.3218	11012	2458	38089	5815	4596	4.63	HHA
											274.197	34.3219	8298	2494	39360	5840	4828	6.33	HHA
											274.236	34.3221	13533	2294	39228	5444	4195	3.78	HHA
											274.276	34.3223	13860	2447	37459	5295	4260	3.57	HHA
											274.315	34.3224	12190	2508	37163	5548	4438	4.07	HHA
											274.354	34.3226	10470	2387	36669	5640	4313	4.68	HHA
											274.394	34.3228	9110	2390	37485	5652	4324	5.47	HHA
											274.433	34.3229	9247	2352	37433	5707	4374	5.39	HHA
											274.472	34.3231	7916	2466	38253	5789	4707	6.47	HHA
											274.512	34.3232	7190	2446	37518	5718	4677	7	HHA
											274.551	34.3234	8529	2360	36886	5474	4579	5.78	HHA
											274.591	34.3236	9197	2503	36812	5579	4761	5.4	HHA
											274.63	34.3237	7983	2707	40050	5804	4683	6.67	HHA
											274.669	34.3239	7125	2483	38929	5758	4631	7.27	HHA
											274.709	34.3241	7086	2358	37380	5573	4532	7.03	HHA
											274.748	34.3242	7887	2275	35368	5141	4141	5.95	HHA
											276.236	34.3304	12429	4399	49755	8263	5906	5.5	HHA
											276.276	34.3305	11894	3814	76222	7123	5060	7.75	HHA
											276.315	34.3307	12233	3695	75882	6871	5034	7.48	HHA
											276.354	34.3308	10407	4345	54426	8075	5824	6.98	HHA
											276.394	34.331	10463	4094	49614	7770	5491	6.4	HHA
											276.433	34.3312	10348	3974	48957	7557	5548	6.38	HHA
											276.472	34.3313	11664	3796	49935	7019	4933	5.63	HHA
											276.512	34.3315	9463	3835	46864	7293	5408	6.7	HHA
											276.551	34.3317	12526	4083	48053	7431	5280	5.18	HHA
											276.591	34.3318	16351	4118	48210	7690	5417	4	HHA
											276.63	34.332	10853	3917	48324	7640	5490	6.02	HHA
											276.669	34.3321	10872	3996	47643	7550	5415	5.94	HHA
											276.709	34.3323	9239	3200	42183	6412	5009	6.15	HHA
											276.748	34.3325	9275	2651	40027	5746	4356	5.69	HHA
											276.787	34.3326	9609	1916	29010	3776	3205	3.94	HHA
											278.158	34.3383	6374	4489	51125	8741	6043	11.04	HHA
											278.197	34.3384	5325	4301	48168	8533	5944	12.57	HHA
											278.236	34.3386	5199	4366	48018	8520	6147	12.9	HHA
											278.276	34.3388	5283	4321	47275	8571	6184	12.56	HHA
											278.315	34.3389	4111	4114	46492	8374	6094	15.83	HHA
											278.354	34.3391	4209	3794	44495	7410	5651	14.58	HHA
											278.394	34.3393	4351	3708	43738	7929	5589	14.01	HHA
											278.433	34.3394	3553	3544	41395	7537	5689	16.37	HHA
											278.472	34.3396	3275	2810	37926	6315	5028	15.9	HHA
											278.512	34.3397	2914	2456	33597	5524	4584	15.84	HHA
											278.551	34.3399	4893	1556	27962	3646	3484	7.49	HHA
											278.591	34.3401	8901	1069	23817	2816	2659	3.41	HHA
											278.63	34.3402	4904	593	14196	1502	1692	3.67	HHA
											280.276	34.347	19092	3073	43545	6933	5120	3.07	HHA
											280.315	34.3472	20373	3267	43240	7309	5089	2.89	HHA
											280.354	34.3473	18718	3130	43746	7216	5168	3.17	HHA
											280.394	34.3475	18727	3026	44102	7127	5502	3.19	HHA
											280.433	34.3477	17916	3163	44582	7406	5537	3.39	HHA
											280.472	34.3478	19179	2874	42829	6846	5338	3.02	HHA
											280.512	34.348	17960	2837	42561	6800	5083	3.19	HHA
											280.551	34.3481	16449	2936	44045	6703	5097	3.57	HHA
											280.591	34.3483	15538	2687	44028	6708	5139	3.77	HHA
											280.63	34.3485	19266	2497	42214	6088	4832	2.89	HHA
											280.669	34.3486	21641	2511	40435	6047	4385	2.47	HHA
											280.709	34.3488	18710	2548	41755	6268	4947	2.97	HHA
											280.748	34.349	20136	1979	37000	5291	4204	2.41	HHA
											282.197	34.3549	28693	3414	41734	7207	5159	2	HHA
											282.236	34.3551	27803	3395	40363	7018	5005	2.01	HHA
											282.276	34.3553	30644	3554	42431	7532	5057	1.91	HHA
											282.315	34.3554	30943	3137	40090	7118	5184	1.79	HHA
											282.354	34.3556	28365	3156	41414	7259	4938	2	HHA
											282.394	34.3557	32423	2911	38791	6703	5059	1.65	HHA
											282.433	34.3559	26978	2957	39461	6897	4984	2.01	HHA
											282.472	34.3561	25073	3087	40090	7005	4814	2.19	HHA
											282.512	34.3562	25603	2963	39046	6776	4806	2.09	HHA
											282.551	34.3564	25613	2563	36108	6348	4541	1.93	HHA
											282.591	34.3566	23067	1861	30810	4696	3711	1.78	HHA
											282.63	34.3567	18033	1275	24588	3401	2887	1.78	HHA
											282.669	34.3569	12520	791	18725	2023	2137	1.89	HHA
											284.158	34.363	15746	2507	38074	5904	4633	3.25	HHA
											284.197	34.3632	12934	2881	41319	6713	4801	4.31	HHA
											284.236	34.3633	15435	2751	40261	6586	4817	3.53	HHA
											284.276	34.3635	15933	2542	38286	6392	4635	3.25	HHA
											284.315	34.3637	17686	2419	37005	5820	4545	2.82	HHA
											284.354	34.3638	15147	2314	35682	5774	4507	3.19	HHA
											284.394	34.364	15859	2296	34981	5537	4341	2.97	HHA
											284.433	34.3642	14393	2225	34959	5259	4159	3.24	HHA
											284.472	34.3643	10522	2187	36103	5621	4424	4.59	HHA
											284.512	34.3645	10341	1845	34791	5112	3770	4.4	HHA
											284.551	34.3646	12173	1762	34447	4903	4070	3.71	HHA
											284.591	34.3648	12727	1969	33266	5002	3929	3.47	HHA
											284.63	34.365	15601	2145	34751	5138	3766	2.94	HHA
											284.669	34.3651	14747	1916	34651	5105	3939	3.09	HHA
											284.709	34.3653	15191	1836	33977	5015	3769	2.94	HHA
											284.748	34.3655	11543	1724	32906	4810	3829	3.75	HHA
											284.787	34.3656	11094	1768	33959	4998	3824	4.02	HHA
											284.827	34.3658	10195	1596	32478	4349	3821	4.14	HHA
											284.866	34.3659	7391	1221	26839	3395	3062	4.67	HHA
											284.906	34.3661	5736	871	21984	2644	2623	4.9	HHA
											284.945	34.3663	16575	636	16348	1393	1630	1.21	HHA
											286.394	34.3722	44113	4198	45957	8263	5829	1.46	HHA
											286.433	34.3724	39736	4243	45882	8586	5916	1.63	HHA
											286.472	34.3726	35943	4150	46301	8519	6110	1.81	HHA
											286.512	34.3727	35221	4155	46576	8449	5719	1.84	HHA
											286.551	34.3729	38433	4153	45545	8329	5581	1.66	HHA
											286.591	34.3731	34016	4062	45071	8599	5735	1.87	HHA
											286.63	34.3732	32332	3984	45334	8531	6134	1.98	HHA
											286.669	34.3734	33855	4101	44568	8688	5702	1.86	HHA
											286.709	34.3735	35049	3834	42570	8472	5478	1.72	HHA
											286.748	34.3737	38688	3706	41118	7882	5143	1.5	HHA
											286.787	34.3739	37923	3079	38148	6937	4613	1.39	HHA
											286.827	34.374	31777	2784	35865	6673	4502	1.57	HHA
											286.866	34.3742	28124	2606	35116	5949	4403	1.71	HHA
											286.906	34.3743	26422	2290	33691	5743	4044	1.73	HHA
											286.945	34.3745	25198	1850	28885	4448	3244	1.53	HHA
											286.984	34.3747	14892	714	15691	1790	1983	1.35	HHA
											288.158	34.3795	7747	139	37134	2296	3209	5.52	HHA
											288.197	34.3797	18006	159	46427	2033	2786	2.85	HHA
											288.236	34.3798	16239	239	43823	2302	2820	3.03	HHA
											288.276	34.38	7566	361	40435	3903	3691	6.4	HHA
											288.315	34.3802	7878	381	39210	3853	3905	6.01	HHA
											288.354	34.3803	6536	394	33250	3029	3595	6.16	HHA
											288.394	34.3805	8836	732	35169	3844	3878	4.94	HHA
											288.433	34.3806	10375	977	36276	4389	4110	4.41	HHA
											288.472	34.3808	13558	1303	37117	5098	4474	3.54	HHA
											288.512	34.3812	12729	1588	37501	5422	4455	3.85	HHA
											288.551	34.3818	11749	1524	35817	5283	4407	4	HHA
											288.591	34.3824	7883	1125	25118	3146	3098	4.12	HHA
											290.079	34.4038	18372	1244	25970	3874	3311	1.87	HHA
											290.118	34.4044	17078	1385	26690	3982	3285	2.07	HHA
											290.158	34.4049	17101	1526	26793	4194	3296	2.09	HHA
											290.197	34.4055	17434	1397	26768	4030	3403	2.04	HHA
											290.236	34.4061	19241	1530	26755	4151	3284	1.86	HHA
											290.276	34.4066	20749	1363	25955	3904	3230	1.66	HHA
											290.315	34.4072	22046	1275	24718	3911	3237	1.5	HHA
											290.354	34.4078	21201	1377	24349	3680	2912	1.52	HHA
											290.394	34.4083	20215	1190	24006	3648	2814	1.57	HHA
											290.433	34.4089	17722	899	20156	2790	2784	1.5	HHA
											290.472	34.4095	15465	886	18126	2424	2357	1.54	HHA
											290.512	34.41	16207	656	14636	1670	2225	1.18	HHA
											292.118	34.4332	32751	1958	33812	5199	3549	1.36	HHA
											292.158	34.4338	33190	1972	33798	4843	3473	1.33	HHA
											292.197	34.4343	35324	1970	33626	5111	3380	1.25	HHA
											292.236	34.4349	38420	1907	32934	5070	3626	1.13	HHA
											292.276	34.4355	40505	2185	34499	5129	3652	1.12	HHA
											292.315	34.436	40097	2052	34479	5286	3639	1.13	HHA
											292.354	34.4366	38877	2077	34659	5199	3669	1.17	HHA
											292.394	34.4372	37989	2285	35819	5496	3996	1.25	HHA
											292.433	34.4377	33969	2080	36430	5221	3743	1.4	HHA
											292.472	34.4383	30499	2101	39497	4918	3790	1.65	HHA
											292.512	34.4389	29321	2062	44523	5242	3634	1.89	HHA
											292.551	34.4394	30901	2216	43429	5723	3994	1.79	HHA
											292.591	34.44	34865	2277	39292	5822	3875	1.47	HHA
											292.63	34.4406	31367	1714	30723	4314	3049	1.27	HHA
											292.669	34.4411	22618	889	18459	1956	1946	1.03	HHA
											294.118	34.462	62867	1317	27274	3167	2454	0.54	HHA
											294.158	34.4626	56223	1306	24658	2540	2259	0.55	HHA
											294.197	34.4632	51439	1040	21755	2227	1840	0.52	HHA
											294.236	34.4637	55135	1358	25295	2594	1932	0.57	HHA
											294.276	34.4643	51357	1341	24059	2737	2052	0.59	HHA
											294.315	34.4649	59574	1131	19489	1948	1594	0.41	HHA
											296.158	34.4914	21861	2233	35726	5555	3699	2.16	HHA
											296.197	34.492	23455	2675	39660	6550	4188	2.26	HHA
											296.236	34.4925	24790	3055	43350	7027	4513	2.34	HHA
											296.276	34.4931	26114	3323	46940	7920	5172	2.43	HHA
											296.315	34.4937	26555	3327	46601	7559	5109	2.36	HHA
											296.354	34.4942	27999	3743	48501	7824	5071	2.33	HHA
											296.394	34.4948	28312	3871	51539	8415	5250	2.44	HHA
											296.433	34.4954	36184	3921	48384	8305	4981	1.81	HHA
											296.472	34.4959	49255	3704	48940	8178	4725	1.33	HHA
											296.512	34.4965	60953	3778	47677	7590	4915	1.05	HHA
											296.551	34.4971	61625	4057	45262	8118	5058	1.01	HHA
											296.591	34.4977	81397	4019	41853	7928	4910	0.72	HHA
											296.63	34.4982	73257	4134	43940	7762	5189	0.83	HHA
											296.669	34.4988	56919	4431	48649	8603	5068	1.17	HHA
											296.709	34.4994	42254	4422	50588	8550	5604	1.64	HHA
											296.748	34.4999	44765	4000	49236	8405	5672	1.5	HHA
											296.787	34.5005	46133	3705	48574	7838	5426	1.42	HHA
											296.827	34.5011	35836	3102	45261	6829	4710	1.67	HHA
											296.866	34.5016	12509	1006	19281	2272	2014	1.96	HHA
											298.158	34.5202	69300	2252	33422	5191	3535	0.64	HHA
											298.197	34.5208	73348	2239	32676	5250	3268	0.59	HHA
											298.236	34.5214	80801	1947	30622	5180	3230	0.51	HHA
											298.276	34.5219	81311	1998	30347	4816	2855	0.49	HHA
											298.315	34.5225	81561	1974	29479	4686	3090	0.48	HHA
											298.354	34.5231	82471	1961	29531	4723	2916	0.47	HHA
											298.394	34.5236	72204	2135	29624	4855	3237	0.55	HHA
											298.433	34.5242	68451	1930	28910	4320	2991	0.56	HHA
											298.472	34.5248	62740	1841	28923	4199	2975	0.6	HHA
											298.512	34.5253	62262	1812	28527	4143	2757	0.6	HHA
											298.551	34.5259	63211	1611	27574	4187	2625	0.57	HHA
											298.591	34.5265	62552	1694	26582	3993	2837	0.56	HHA
											298.63	34.527	60444	1698	25447	3812	2758	0.56	HHA
											298.669	34.5276	58743	1554	25380	3755	2636	0.57	HHA
											298.709	34.5282	66852	1053	18399	2222	2254	0.36	HHA
											300.315	34.5513	58233	3459	41773	7547	4714	0.99	HHA
											300.354	34.5519	59457	3428	42049	7564	4588	0.97	HHA
											300.394	34.5525	57588	3553	41392	7604	4489	0.99	HHA
											300.433	34.553	56594	3234	39875	7004	4360	0.96	HHA
											300.472	34.5536	54283	3258	41451	7299	4335	1.04	HHA
											300.512	34.5542	53578	3406	41712	7394	4579	1.07	HHA
											300.551	34.5547	54431	3578	41108	7594	4473	1.04	HHA
											300.591	34.5553	55280	3756	41046	7437	4376	1.02	HHA
											300.63	34.5559	54948	3532	41643	7422	4429	1.04	HHA
											300.669	34.5564	52777	3668	42536	7485	4506	1.1	HHA
											300.709	34.557	53901	3528	42377	7470	4569	1.08	HHA
											300.748	34.5576	57722	3718	43034	8010	4409	1.03	HHA
											300.787	34.5581	60000	3853	44339	8259	4928	1.02	HHA
											300.827	34.5587	56860	3869	45606	8263	4898	1.1	HHA
											300.866	34.5593	56976	3979	45199	8115	4713	1.09	HHA
											300.906	34.5598	54210	3754	43816	7959	4496	1.11	HHA
											302	34.5756	25045	2219	35337	5946	3958	1.89	HHA
											302.039	34.5762	26583	2394	35453	5957	3980	1.8	HHA
											302.079	34.5767	25602	2417	36780	6093	3930	1.92	HHA
											302.118	34.5773	24994	2374	36739	6051	3962	1.97	HHA
											302.158	34.5779	24734	2482	37484	6350	4071	2.04	HHA
											302.197	34.5784	25807	2505	37440	6455	4267	1.96	HHA
											302.236	34.579	26042	2657	38413	6826	4502	2.01	HHA
											302.276	34.5796	26001	2653	38825	6633	4036	2.01	HHA
											302.315	34.5802	26901	2745	38319	6609	4272	1.93	HHA
											302.354	34.5807	25471	2597	37784	6251	4211	2	HHA
											302.394	34.5813	23790	2646	37151	6376	4322	2.12	HHA
											302.433	34.5819	22637	2385	35471	6012	3935	2.11	HHA
											302.472	34.5824	21778	2384	34171	5546	3954	2.11	HHA
											302.512	34.583	24225	2348	35156	5829	3970	1.95	HHA
											302.551	34.5836	23632	2236	33076	5757	3648	1.89	HHA
											302.591	34.5841	21711	2239	34472	5766	3735	2.13	HHA
											302.63	34.5847	22921	2402	34252	5621	3913	2.02	HHA
											302.669	34.5853	23258	2092	31758	5263	3335	1.83	HHA
											302.709	34.5858	21153	1818	29357	4467	3012	1.83	HHA
											304.079	34.6056	32096	3060	41153	7023	4631	1.74	HHA
											304.118	34.6061	28964	3295	41716	7212	5175	1.98	HHA
											304.158	34.6067	29431	3314	43105	7265	4904	1.99	HHA
											304.197	34.6073	29312	3286	42252	7266	4888	1.97	HHA
											304.236	34.6078	29474	3371	42695	7312	4892	1.98	HHA
											304.276	34.6084	31023	3229	43231	7440	4644	1.89	HHA
											304.315	34.609	29892	3355	44082	7479	4928	2	HHA
											304.354	34.6095	29230	3498	46496	7911	4980	2.15	HHA
											304.394	34.6101	28892	3404	45475	7672	5347	2.14	HHA
											304.433	34.6107	29824	3660	45667	8107	5355	2.11	HHA
											304.472	34.6112	27910	3406	42782	7216	4993	2.09	HHA
											304.512	34.6118	12477	1067	17475	2072	1922	1.81	HHA
											304.551	34.6124	9750	642	11948	1252	1482	1.57	HHA
											304.591	34.6129	10900	738	13668	1567	1781	1.63	HHA
											304.63	34.6135	10336	622	14305	1631	1825	1.78	HHA
											304.669	34.6141	9434	721	14490	1516	1766	1.96	HHA
											304.709	34.6146	10494	581	13011	1588	1518	1.59	HHA
											306.079	34.6344	65712	4823	47258	9223	5330	1.01	HHA
											306.118	34.635	69657	4946	46909	9454	5527	0.96	HHA
											306.158	34.6355	68211	4820	46542	9504	5173	0.97	HHA
											306.197	34.6361	62539	4745	48222	9572	5465	1.09	HHA
											306.236	34.6367	62806	4697	48281	9558	5435	1.08	HHA
											306.276	34.6372	61225	4754	48327	9353	5640	1.11	HHA
											306.315	34.6378	61296	4791	50232	9265	5692	1.14	HHA
											306.354	34.6384	60055	4695	51632	9540	5234	1.18	HHA
											306.394	34.6389	62210	4623	49454	9373	5123	1.1	HHA
											306.433	34.6395	62930	4595	49690	8902	5226	1.09	HHA
											306.472	34.6401	61311	4551	48491	9253	5387	1.1	HHA
											306.512	34.6406	54356	4484	47764	9006	5424	1.23	HHA
											306.551	34.6412	59361	4259	46904	9003	5183	1.1	HHA
											306.591	34.6418	65125	4201	44586	8649	5280	0.96	HHA
											306.63	34.6423	62867	3992	43025	8657	4957	0.96	HHA
											306.669	34.6429	59715	3752	42562	8463	5046	1	HHA
											306.709	34.6435	61657	3778	40193	7567	4417	0.91	HHA
											306.748	34.644	59721	3380	39280	7414	4096	0.91	HHA
											306.787	34.6446	58930	2798	36355	6484	3961	0.84	HHA
											308.197	34.6649	33253	1283	20759	3457	2706	0.85	HHA
											308.236	34.6655	32050	1262	20815	3675	2565	0.88	HHA
											308.276	34.6661	28312	1305	22737	3767	2487	1.07	HHA
											308.315	34.6666	26601	1380	23244	3727	2935	1.18	HHA
											308.354	34.6672	24354	1395	23041	3738	2910	1.28	HHA
											308.394	34.6678	23908	1416	23008	3609	2926	1.29	HHA
											308.433	34.6683	23767	1386	22823	3747	3204	1.31	HHA
											308.472	34.6689	23498	1476	22930	3887	2929	1.33	HHA
											308.512	34.6695	24279	1412	23270	3665	2697	1.28	HHA
											308.551	34.67	28645	1471	24365	3932	2929	1.14	HHA
											308.591	34.6706	34228	1547	24685	4025	3004	0.97	HHA
											308.63	34.6712	32835	1634	27254	4386	3293	1.11	HHA
											308.669	34.6717	29702	1652	27879	4322	3294	1.25	HHA
											308.709	34.6723	29760	1550	26318	4304	3072	1.18	HHA
											308.748	34.6729	28810	1710	26113	4203	3048	1.22	HHA
											308.787	34.6734	30925	1728	27286	4377	3502	1.19	HHA
											310.118	34.6926	64504	3590	36486	6381	3978	0.78	HHA
											310.158	34.6932	69102	3595	35710	6284	3817	0.71	HHA
											310.197	34.6937	69424	3983	39406	7234	4421	0.79	HHA
											310.236	34.6943	70419	4209	41760	7589	4484	0.82	HHA
											310.276	34.6949	69747	4397	42155	7940	4933	0.85	HHA
											310.315	34.6954	71700	4283	39838	7355	4644	0.78	HHA
											310.354	34.696	73132	4321	40357	7895	4652	0.78	HHA
											310.394	34.6966	69672	4235	40215	7674	4586	0.81	HHA
											310.433	34.6971	66351	4157	40089	7439	4626	0.85	HHA
											310.472	34.6977	66900	4077	40261	7729	4608	0.85	HHA
											310.512	34.6983	64487	4147	40142	7205	4422	0.87	HHA
											310.551	34.6989	62979	3922	40658	7087	4901	0.9	HHA
											310.591	34.6994	59728	3919	39211	6914	4434	0.91	HHA
											310.63	34.7	66307	3640	37911	6502	3893	0.78	HHA
											310.669	34.7006	72263	3287	35691	6548	3900	0.68	HHA
											310.709	34.7011	70215	3346	33390	6076	4001	0.67	HHA
											312.039	34.7203	36358	1516	20298	3262	2704	0.76	HHA
											312.079	34.7209	39581	1776	24589	3918	2803	0.84	HHA
											312.118	34.7214	49406	2208	25409	4333	3094	0.71	HHA
											312.158	34.722	52296	2613	28975	5273	3362	0.77	HHA
											312.197	34.7226	44739	2280	29220	4857	3274	0.89	HHA
											312.236	34.7231	48252	2612	31657	5758	3838	0.91	HHA
											312.276	34.7237	56113	2936	31039	5763	3473	0.77	HHA
											312.315	34.7243	56072	2945	32320	6176	3994	0.81	HHA
											312.354	34.7248	58993	3148	33209	6096	3965	0.79	HHA
											312.394	34.7254	56217	3203	32295	6271	3993	0.81	HHA
											312.433	34.726	52209	3096	32254	5809	3963	0.86	HHA
											312.472	34.7265	53455	3253	31678	6324	4132	0.85	HHA
											312.512	34.7271	52033	3256	28642	5241	3369	0.78	HHA
											312.551	34.7277	52751	2252	24174	4212	2994	0.64	HHA
											312.591	34.7282	56693	2121	23889	4037	2875	0.58	HHA
											312.63	34.7288	61987	2028	24351	3916	2857	0.53	HHA
											314.354	34.7537	48185	1640	24464	4132	2966	0.69	HHA
											314.394	34.7542	50411	1741	25309	4443	3037	0.68	HHA
											314.433	34.7548	49552	1701	25972	4295	3122	0.71	HHA
											314.472	34.7554	50019	1811	26141	4296	3068	0.71	HHA
											314.512	34.7559	50517	1735	27418	4103	3270	0.72	HHA
											314.551	34.7565	48371	2087	27745	4590	3120	0.78	HHA
											314.591	34.7571	50772	2120	27013	4614	3179	0.73	HHA
											314.63	34.7576	53073	2106	27803	4685	3318	0.71	HHA
											314.669	34.7582	59719	2456	28465	5011	3248	0.66	HHA
											314.709	34.7588	55327	2305	27627	4879	3137	0.69	HHA
											314.748	34.7593	51844	2118	24929	4107	3129	0.66	HHA
											314.787	34.7599	52609	2009	24402	4063	2972	0.64	HHA
											314.827	34.7605	51864	1999	23819	3737	2768	0.62	HHA
											314.866	34.761	53947	2174	24672	4330	2821	0.63	HHA
											314.906	34.7616	48716	1830	22987	3570	2610	0.64	HHA
											314.945	34.7622	46078	1869	20925	3160	2598	0.62	HHA
											314.984	34.7627	48979	1919	21025	3541	2574	0.59	HHA
											315.024	34.7633	48860	2109	21716	3746	2376	0.61	HHA
											315.063	34.7639	47567	2179	21624	3947	2750	0.64	HHA
											315.102	34.7644	46281	2259	21324	3745	2371	0.64	HHA
											315.142	34.765	48008	2051	20637	3280	2471	0.59	HHA
											315.181	34.7656	46218	1621	17668	2914	2186	0.53	HHA
											315.221	34.7661	39955	1734	19762	3150	2255	0.67	HHA
											315.26	34.7667	42862	1682	18751	3056	2323	0.6	HHA
											315.299	34.7673	40918	1819	18530	3160	2296	0.63	HHA
											315.339	34.7678	37453	1796	18078	3050	2244	0.67	HHA
											315.378	34.7684	40035	1647	15528	2737	1941	0.55	HHA
											315.417	34.769	36375	1577	14734	2396	1874	0.57	HHA
											315.457	34.7695	32018	1456	13654	2206	1853	0.6	HHA
											315.496	34.7701	30943	1354	12854	1903	1603	0.57	HHA
											315.535	34.7707	48747	1182	12992	1645	1666	0.36	HHA
											316.158	34.7796	56349	1233	20166	3161	2509	0.48	HHA
											316.197	34.7802	55718	1252	19138	3096	2391	0.46	HHA
											316.236	34.7808	55619	1147	18042	2955	2124	0.44	HHA
											316.276	34.7814	54126	1033	16170	2292	2311	0.4	HHA
											316.315	34.7819	47837	883	16439	2274	1942	0.45	HHA
											316.354	34.7825	42107	887	16585	2223	2107	0.52	HHA
											316.394	34.7831	41889	739	13806	1531	1839	0.43	HHA
											316.433	34.7836	35732	551	12163	1388	1735	0.44	HHA
											318.197	34.809	50106	972	19363	2592	2390	0.51	HHA
											318.236	34.8096	56865	989	22448	2933	2289	0.5	HHA
											318.276	34.8102	55981	1076	26791	2523	2387	0.59	HHA
											318.315	34.8107	51388	1200	27139	2903	2257	0.65	HHA
											318.354	34.8113	52931	1424	24451	3113	2409	0.59	HHA
											318.394	34.8119	58456	1213	21441	2867	2300	0.48	HHA
											318.433	34.8124	64399	1481	21406	3384	2863	0.45	HHA
											318.472	34.813	70994	1694	22453	4086	3070	0.44	HHA
											318.512	34.8136	76581	1882	25231	4299	2911	0.45	HHA
											318.551	34.8141	82679	2000	27828	4694	3261	0.46	HHA
											318.591	34.8147	89692	2183	28659	4923	3132	0.43	HHA
											318.63	34.8153	87995	1846	30371	4559	3378	0.46	HHA
											318.669	34.8158	77908	1935	27761	4328	2978	0.47	HHA
											320.118	34.8367	58713	1995	28514	4902	3253	0.66	HHA
											320.158	34.8373	61064	2169	29693	5176	3597	0.67	HHA
											320.197	34.8379	64441	2142	29113	5008	3817	0.62	HHA
											320.236	34.8384	60673	2257	30482	5222	3272	0.68	HHA
											320.276	34.839	62178	2221	31612	5166	3763	0.69	HHA
											320.315	34.8396	64011	2200	30257	5419	4110	0.66	HHA
											320.354	34.8401	64766	2056	31007	5246	4057	0.65	HHA
											320.394	34.8407	64539	2084	31091	5519	3960	0.66	HHA
											320.433	34.8413	63748	2173	29593	5256	3967	0.64	HHA
											320.472	34.8418	63020	2233	30326	5160	4080	0.66	HHA
											320.512	34.8424	61306	2248	31560	5358	3886	0.7	HHA
											320.551	34.843	62757	2186	31780	5299	3976	0.69	HHA
											320.591	34.8435	63022	2279	31894	5103	3859	0.68	HHA
											322.118	34.8656	56834	1591	23904	3816	3009	0.57	HHA
											322.158	34.8661	57174	1513	24179	4132	2961	0.57	HHA
											322.197	34.8667	57560	1756	24050	3872	2904	0.57	HHA
											322.236	34.8673	56530	1759	24685	3951	3027	0.59	HHA
											322.276	34.8678	54205	1768	24790	4545	2957	0.63	HHA
											322.315	34.8684	57490	1767	24708	4216	3231	0.59	HHA
											322.354	34.869	57111	1683	24055	4143	2943	0.57	HHA
											322.394	34.8695	55568	1718	25234	4150	2875	0.61	HHA
											322.433	34.8701	53228	1572	25082	3955	2925	0.63	HHA
											322.472	34.8707	51399	1472	22842	3666	2985	0.6	HHA
											322.512	34.8712	48947	1406	22211	3697	2637	0.61	HHA
											322.551	34.8718	49154	1578	22420	3578	2810	0.62	HHA
											322.591	34.8724	48107	1437	22791	3439	2616	0.63	HHA
											322.63	34.8729	46182	1265	20960	3224	2559	0.61	HHA
											322.669	34.8735	45432	1270	20549	2997	2466	0.6	HHA
											322.709	34.8741	41722	1246	19154	2784	2456	0.61	HHA
											324.039	34.8932	93133	1438	21455	3678	2481	0.31	HHA
											324.079	34.8938	104629	1593	20689	3591	2556	0.27	HHA
											324.118	34.8944	112404	1670	20267	3774	2486	0.25	HHA
											324.158	34.8949	122313	1543	20223	3574	2564	0.23	HHA
											324.197	34.8955	123967	1580	20712	3756	2545	0.23	HHA
											324.236	34.8961	123542	1632	22721	4012	2694	0.25	HHA
											324.276	34.8966	125452	1653	24380	3529	2807	0.26	HHA
											324.315	34.8972	124793	1777	27794	4007	2866	0.29	HHA
											324.354	34.8978	116444	2262	26027	4939	3015	0.31	HHA
											324.394	34.8983	121022	2479	24945	5183	3292	0.3	HHA
											324.433	34.8989	121980	2549	25512	5378	3225	0.3	HHA
											326.079	34.9226	141196	3119	29536	5969	3680	0.3	HHA
											326.118	34.9232	142835	3118	29662	5884	3584	0.3	HHA
											326.158	34.9238	129384	3068	32883	5626	3647	0.35	HHA
											326.197	34.9243	133926	3022	34492	5662	3554	0.35	HHA
											326.236	34.9249	142384	2917	28959	5468	3327	0.29	HHA
											326.276	34.9255	135632	2566	26736	5380	3187	0.28	HHA
											326.315	34.926	142399	2479	25495	5348	3258	0.26	HHA
											326.354	34.9266	147045	2679	24597	5327	3462	0.25	HHA
											326.394	34.9272	150272	2628	23464	4990	3074	0.23	HHA
											326.433	34.9277	157769	2747	23743	5525	3397	0.22	HHA
											326.472	34.9283	156169	2689	23097	5245	3210	0.22	HHA
											326.512	34.9289	150386	2708	22632	5378	3306	0.23	HHA
											326.551	34.9294	154420	2400	22235	4940	3271	0.21	HHA
											328.236	34.9537	126992	2282	24831	4456	3318	0.27	HHA
											328.276	34.9543	125579	2097	24508	4456	3148	0.27	HHA
											328.315	34.9549	125373	2063	23426	4299	2982	0.26	HHA
											328.354	34.9554	123631	2203	21743	4241	2958	0.25	HHA
											328.394	34.956	123460	2252	22157	4295	2857	0.26	HHA
											328.433	34.9566	111953	1903	20826	3847	2738	0.26	HHA
											328.472	34.9571	100213	1836	20235	3624	2687	0.28	HHA
											328.512	34.9577	107096	1997	22398	4263	2841	0.29	HHA
											328.551	34.9583	113745	2129	25040	4253	3157	0.3	HHA
											328.591	34.9588	115081	2216	25670	4636	3079	0.31	HHA
											328.63	34.9594	125247	2520	27043	4796	3306	0.3	HHA
											328.669	34.96	129347	2431	27057	4931	3432	0.29	HHA
											328.709	34.9605	129980	2668	26923	4880	3350	0.29	HHA
											328.748	34.9611	129725	2644	25667	5074	3404	0.28	HHA
											328.787	34.9617	119313	2084	23723	4309	3109	0.28	HHA
											328.827	34.9622	117052	2019	22753	4255	3197	0.28	HHA
											328.866	34.9628	120799	1988	21735	4342	2905	0.26	HHA
											328.906	34.9634	120904	2013	21573	4518	2943	0.26	HHA
											328.945	34.9639	124400	2084	21709	4716	3201	0.25	HHA
											328.984	34.9645	124512	2118	22653	4650	3175	0.26	HHA
											329.024	34.9651	123165	2194	23975	4612	3126	0.28	HHA
											330.276	34.9831	31179	2197	30943	5315	3960	1.36	HHA
											330.315	34.9837	32807	1963	27813	4624	3582	1.16	HHA
[truncated: 404 more rows]

## Sheet: Figure 7
Fine fraction (<20 µm) bulk stable isotope data for MGC. Note that “repeat” values are not shown in figured plots.
Sample ID	Age	δ13C (‰,VPDB)	δ18O (‰,VPDB)
MGC_	(Ma)
56.5	33.07	0.539	-0.736
57.5	33.08	0.552	-0.396
58.5	33.09	-0.037	0.548
59.5	33.1	0.376	-0.166
62.5	33.13	0.374	-1.369
63.5	33.14	0.675	-0.67
64.5	33.15	0.731	-0.098
65.5	33.17	0.325	-0.937
66.5	33.18	-0.262	-0.163
67.5	33.19	1.02	-1.507
68.5	33.2	0.197	-0.693
69.5	33.21	0.232	-0.467
70.5	33.22	-0.41	-0.03
72.5	33.24	0.893	-0.775
73.5	33.25	0.145	-0.031
74.5	33.26	0.267	-1.522
76.5	33.29	-0.079	-1.777
77.5	33.3	0.184	0.592
78.5	33.31	-0.046	1.13
80.5	33.33	-0.379	-0.97
81.5	33.34	0.959	-1.218
82.5	33.35	0.611	-0.97
84.5	33.37	0.066	-0.945
85.5	33.38	-0.462	-0.585
88.5	33.42	0.334	-1.031
89.5	33.43	-0.022	0.156
90.5	33.44	0.673	-0.805
91.5	33.45	-0.262	-0.527
92.5	33.46	0.417	-1.09
94.5	33.48	-0.443	-1.274
96.5	33.5	0.96	-0.724
97.5	33.52	0.859	0.03
98.5	33.53	0.498	-0.819
99.5	33.54	0.312	-0.574
100.5	33.55	0.223	-0.682
101.5	33.56	0.558	-0.019
102.5	33.57	0.5	-0.717
103.5	33.58	0.656	-0.236
104.5	33.59	0.404	-0.842
105.5	33.6	0.56	-0.559
106.5	33.61	0.675	-0.812
107.5	33.62	0.539	-0.543
108.5	33.64	0.463	-0.886
109.5	33.64	0.31	-0.858
110.5	33.65	0.892	-0.861
111.5	33.65	1.133	-0.513
112.5	33.66	0.656	0.29
113.5	33.66	0.695	0.851
114.5	33.66	0.464	1.592
115.5	33.67	0.918	0.367
116.5	33.67	0.762	-0.342
117.5	33.68	0.568	0.2
118.5	33.68	0.476	-1.129
119.5	33.68	0.449	-0.6
120.5	33.69	0.153	-1.062
121.5	33.69	0.469	-0.859
122.5	33.7	0.317	-0.995
123.5	33.7	0.61	-0.502
124.5	33.7	0.32	-0.81
125.5	33.71	0.615	-0.36
126.5	33.71	0.427	-0.986
127.5	33.72	0.427	-0.385
128.5	33.72	0.145	-0.958
129.5	33.73	0.345	-0.542
130.5	33.73	0.151	-0.946
131.5	33.73	0.265	-0.547
132.5	33.74	0.062	-0.893
133.5	33.74	-0.369	1.426
134.5	33.75	0.207	-0.993
135.5	33.75	-0.741	1.417
136.5	33.75	0.298	-1.097
137.5	33.76	-0.797	0.003
138.5	33.76	0.148	-0.982
139.5	33.77	-0.556	-0.143
140.5	33.77	0.145	-0.93
141.5	33.77	-1.156	-2.06
142.5	33.78	-1.421	-2.067
144.5	33.79	-1.758	-1.964
145.5	33.79	-1.054	-0.936
146.5	33.8	-3.045	-2.088
148.5	33.8	-0.556	-0.686
149.5	33.81	-0.635	0.11
150.5	33.81	0.465	0.235
151.5	33.82	0.377	0.393
152.5	33.82	-0.095	-0.198
153.5	33.82	-0.117	0.986
154.5	33.83	0.417	-0.905
155.5	33.83	0.334	-0.268
156.5	33.84	0.342	-1.04
157.5	33.84	0.083	-0.437
158.5	33.84	0.207	-0.729
159.5	33.85	0.016	-0.316
160.5	33.85	-0.1	-0.494
161.5	33.86	0.229	0.129
162.5	33.86	0.307	-1.539
163.5	33.87	0.23	-1.055
164.5	33.87	0.056	1.844
165.5	33.87	0.113	2.144
166.5	33.88	0.392	-1.2
167.5	33.88	-0.057	-0.349
168.5	33.89	-1.382	-2.441
170.5	33.89	-1.555	-1.201
171.5	33.9	-0.191	0.197
172.5	33.9	-0.14	-1.488
173.5	33.91	-0.434	1.289
174.5	33.91	-0.557	-0.052
175.5	33.91	-0.271	0.493
176.5	33.92	-2.348	-0.863
178.5	33.93	-0.591	-1.876
180.5	33.94	-0.037	-1.595
181.5	33.94	0.246	0.396
182.5	33.94	-0.13	-1.801
183.5	33.95	-0.111	0.59
184.5	33.95	-0.274	-1.859
185.5	33.96	0.193	-0.712
186.5	33.96	-0.465	-0.523
187.5	33.96	-1.419	-2.277
188.5	33.97	-0.285	-1.696
189.5	33.97	0.06	-1.649
190.5	33.98	-0.128	-0.543
191.5	33.98	-1.132	-2.489
192.5	33.99	-0.346	-1.936
193.5	33.99	0.097	-1.49
194.5	33.99	-0.061	-1.111
195.5	34	-0.118	-1.229
196.5	34	-1.025	-2.038
198.5	34.01	-0.358	0.81
199.5	34.01	-0.006	-1.709
200.5	34.02	-0.211	-0.621
201.5	34.02	0.055	-1.12
202.5	34.03	-0.145	-0.915
203.5	34.03	-0.806	-0.819
204.5	34.03	-0.464	-0.966
208.5	34.05	-0.612	-0.884
209.5	34.06	-0.228	-1.136
210.5	34.06	0.342	-0.518
211.5	34.06	-1.474	-2.063
213.5	34.07	-1.669	-0.615
214.5	34.08	-0.487	-0.735
215.5	34.08	0.065	-0.644
216.5	34.08	0.161	-0.543
217.5	34.09	-0.869	-2.139
218.5	34.09	0.126	-1.301
219.5	34.1	-0.137	-1.439
221.5	34.1	-0.775	-1.448
222.5	34.11	-0.42	-0.595
223.5	34.11	0.189	-0.667
224.5	34.12	-0.115	-1.355
225.5	34.12	-0.127	-1.213
226.5	34.13	-1.515	-1.347
227.5	34.13	-0.127	-0.09
228.5	34.13	0.09	-1.21
229.5	34.14	-0.157	-1.069
230.5	34.14	-0.512	1.115
231.5	34.15	-0.256	-0.273
232.5	34.15	-0.109	-1.668
233.5	34.15	-0.099	-1.923
234.5	34.16	-1.316	-2.001
235.5	34.16	-0.67	1.189
236.5	34.17	-0.653	-1.497
237.5	34.17	-0.454	-0.674
238.5	34.17	-0.6	-0.905
239.5	34.18	0.185	-0.909
240.5	34.18	-1.749	-0.728
241.5	34.19	-0.157	-0.447
242.5	34.19	0.064	-1.831
243.5	34.2	-0.344	-0.065
244.5	34.2	-0.849	-0.645
245.5	34.2	0.156	-0.876
246.5	34.21	0.005	-1.791
247.5	34.21	0.657	-1.015
248.5	34.22	-0.005	1.158
249.5	34.22	-0.048	-1.232
250.5	34.22	-1.046	-2.171
251.5	34.23	-0.884	-0.816
252.5	34.23	-0.674	-0.365
253.5	34.24	-1.231	-1.981
254.5	34.24	-0.948	-1.771
255.5	34.24	-0.813	-0.495
256.5	34.25	-0.917	-1.394
257.5	34.25	-1	-1.78
258.5	34.26	-1.384	-1.484
259.5	34.26	-1.865	-1.98
262.5	34.27	-2.161	-3.253
264.5	34.28	-2.348	-2.403
266.5	34.29	-2.943	-3.765
267.5	34.29	-0.726	-0.902
268.5	34.3	-1.173	-1.746
269.5	34.3	-1.972	-1.994
270.5	34.31	-2.672	-4.08
272.5	34.31	-2.998	-3.361
274.5	34.32	-3.986	-4.646
276.5	34.33	-2.527	-3.362
277.5	34.34	-1.159	-2.665
278.5	34.34	-3.788	-3.051
279.5	34.34	-10.478	-7.879
280.5	34.35	-1.516	-2.02
281.5	34.35	-1.66	-2.613
282.5	34.36	-0.719	-1.751
285.5	34.37	0.22	-1.32
286.5	34.37	0.338	-1.252
287.5	34.38	-0.772	-0.626
289.5	34.39	-0.011	-1.606
290.5	34.41	0.14	-1.183
291.5	34.42	-0.75	-1.815
292.5	34.44	-0.218	-0.978
293.5	34.45	-2.673	-1.137
294.5	34.47	-0.42	-1.062
295.5	34.48	-0.142	-0.097
296.5	34.5	-0.674	-2.001
297.5	34.51	0.425	-1.096
298.5	34.53	-0.724	-1.175
299.5	34.54	0.541	-0.962
300.5	34.55	0.244	-1.114
301.5	34.57	0.41	-0.929
302.5	34.58	-0.034	-1.537
303.5	34.6	1.149	-0.48
304.5	34.61	0.174	-1.296
305.5	34.63	0.376	-1.029
306.5	34.64	-0.106	-1.291
307.5	34.65	0.026	-1.065
308.5	34.67	-0.161	-1.298
309.5	34.68	-0.23	-1.288
310.5	34.7	-0.558	-0.832
311.5	34.71	0.312	-0.877
312.5	34.73	0.102	-1.339
313.5	34.74	0.299	-1.224
314.5	34.76	0.039	-1.293
315.5	34.77	0.429	-0.997
316.5	34.78	-0.024	-1.492
317.5	34.8	0.176	-1.265
318.5	34.81	0.048	-1.346
319.5	34.83	0.101	-1.228
320.5	34.84	0.308	-1.068
321.5	34.86	0.183	-1.304
322.5	34.87	0.179	-1.437
323.5	34.89	0.195	-1.276
324.5	34.9	-0.196	-2.057
325.5	34.91	-0.225	-2.275
326.5	34.93	-0.396	-2.434
327.5	34.94	-0.172	-1.98
328.5	34.96	0.006	-1.405
329.5	34.97	-0.299	-2.335
330.5	34.99	0.399	-1.141
331.5	35	0.518	-0.801
332.5	35.02	1.116	-0.989
333.5	35.03	0.662	-1.278
334.5	35.04	0.092	-1.658
335.5	35.06	0.365	-1.442
336.5	35.07	0.36	-1.689
337.5	35.09	0.505	-1.477
338.5	35.1	0.439	-1.239
339.5	35.12	0.305	-0.869
340.5	35.13	-0.041	-1.842
341.5	35.14	-0.007	-2.143
342.5	35.16	0.046	-1.563
343.5	35.17	-0.254	-1.668
344.5	35.19	0.106	-1.566
345.5	35.2	-0.124	-1.679
346.5	35.22	0.045	-1.52
347.5	35.23	-0.088	-1.431
348.5	35.25	0.569	-1.267
349.5	35.26	0.597	-1.298
350.5	35.27	0.173	-1.354
351.5	35.29	0.308	-0.971
352.5	35.3	1.001	-1.183
353.5	35.32	0.353	-1.385
354.5	35.33	0.121	-1.61
355.5	35.35	0.543	-1.113
356.5	35.36	0.671	-1.304
357.5	35.38	0.438	-1.177
358.5	35.39	0.015	-1.789
359.5	35.41	0.432	-0.885
360.5	35.42	0.251	-2.133
361.5	35.44	0.225	-1.882
362.5	35.45	0.01	-2.2
363.5	35.46	-0.076	-1.357
364.5	35.48	0.11	-1.489
365.5	35.49	0.259	-1.182
366.5	35.51	0.135	-2.368
367.5	35.52	0.43	-1.489
368.5	35.54	0.669	-1.379
369.5	35.55	0.482	-1.547
370.5	35.57	0.501	-1.384
371.5	35.58	0.317	-0.773
372.5	35.6	0.79	-1.278
373.5	35.61	0.356	-1.297
374.5	35.63	0.298	-1.294
375.5	35.64	0.294	-1.533
376.5	35.66	-0.008	-1.741
377.5	35.67	0.649	-1.513
378.5	35.69	0.298	-1.504
379.5	35.7	0.533	-0.959
380.5	35.72	0.528	-1.275
381.5	35.73	0.526	-1.322
382.5	35.75	0.533	-1.745
384.5	35.78	0.215	-1.928
385.5	35.79	0.586	-1.342
386.5	35.81	0.448	-1.391
387.5	35.82	0.626	-0.902
388.5	35.84	1.128	-0.995
389.5	35.85	0.521	-1.572
390.5	35.87	0.382	-1.692
391.5	35.88	0.984	-0.532
392.5	35.9	0.496	-1.402
393.5	35.91	0.475	-1.535
394.5	35.93	0.483	-1.586
396.5	35.96	1.05	-1.209
397.5	35.97	1.259	-1.137
398.5	35.99	0.96	-1.246
399.5	36	0.672	-1.168
400	36.01	0.358	-1.46
401	36.02	0.543	-1.233
402	36.04	0.527	-1.253
403	36.05	0.494	-1.137
404	36.07	0.588	-1.201
405	36.08	0.679	-1.109
406	36.1	0.576	-0.983
407	36.11	0.629	-1.024
408	36.13	0.645	-0.939
409	36.14	0.824	-0.977
410	36.16	0.639	-0.726
411	36.17	0.049	-1.96
412	36.19	0.217	-1.496
413	36.2	0.167	-1.397
414	36.22	0.316	-1.387
415	36.23	-0.121	-2.111
416	36.25	0.637	-1.037
417	36.26	-0.129	-2.154
418	36.28	0.58	-0.872
419	36.29	0.69	-0.912
420	36.31	0.476	-1.643
421	36.32	0.537	-2.1
422	36.34	0.695	-1.391
423	36.35	0.465	-1.088
424	36.36	0.975	-0.84
425	36.38	1.235	-0.784
426	36.39	0.572	-1.132
427	36.41	0.66	-1.133
428	36.42	0.302	-1.383
429	36.44	0.495	-1.616
430	36.45	0.42	-0.937
431	36.47	0.856	-1.168
432	36.48	0.521	-1.255
433	36.5	0.452	-1.274
434	36.51	-0.014	-2.572
435	36.53	-0.057	-2.406
436	36.54	0.418	-1.003
437	36.56	0.38	-1.287
438	36.57	0.471	-1.638
439	36.59	0.284	-1.949
440	36.6	0.737	-1.622
441	36.62	0.745	-1.77
442	36.63	0.68	-2.003
443	36.65	0.678	-1.424
444	36.66	0.713	-1.352
445	36.68	0.703	-1.437
446	36.69	0.546	-1.75
447	36.71	0.557	-1.801
448	36.72	0.738	-1.548
449	36.74	0.886	-1.41
450	36.75	0.9	-1.391
451	36.77	0.701	-0.998
452	36.79	0.82	-1.375
453	36.8	0.703	-1.456
454	36.82	0.606	-1.701
455	36.84	0.327	-2.19
456	36.85	0.389	-1.894
457	36.87	0.302	-1.958
458	36.88	0.065	-1.864
459	36.9	0.293	-1.652
460	36.92	0.453	-1.358
461	36.93	0.653	-1.139
462	36.95	0.734	-1.115
463	36.96	1.07	-1.169
464	36.98	0.786	-1.244
465	37	0.285	-1.324
466	37.01	0.148	-1.79
467	37.03	0.485	-2.476
468	37.04	0.325	-1.735
469	37.06	0.764	-1.291
470	37.08	0.624	-1.524
471	37.09	0.519	-1.347
472	37.11	0.605	-1.334
473	37.13	0.544	-1.825
474	37.14	0.392	-1.072
475	37.16	0.263	-1.156
476	37.17	0.377	-1.516
477	37.19	0.565	-1.294
478	37.21	0.483	-1.234
479	37.22	0.467	-1.322
480	37.24	0.427	-1.451
481	37.25	0.042	-2.303
482	37.27	-0.041	-2.314
483	37.29	-0.344	-0.784
484	37.3	-0.533	-2.25
485	37.32	-0.231	-1.795
486	37.33	0.107	-2.174
487	37.35	0.49	-2.533
488	37.37	-0.575	-1.893
489	37.38	-0.339	-1.781
490	37.4	0.148	-2.154
491	37.42	-0.715	-2.067
492	37.43	-0.557	-1.672
493	37.45	0.277	-0.212
494	37.46	-0.812	-1.499
495	37.48	-0.162	-2.532
496	37.5	-0.907	-2.933
497	37.51	0.513	-4.676
498	37.53	0.619	-3.565
499	37.54	-1.999	-1.638

## Sheet: Figure S1
Selected palynomorph-based indicators for the MGC. Legend: S/D ratio – Sporomorph/Dinocyst ratio.
Sample ID	Depth	Age	Sporomorph counts	In situ dinocyst counts	S/D ratio
MGC_	(m)	(Ma)
55	16.8	33.05	15	165	0.0833333
59	18	33.09	34	200	0.145299
63	19.2	33.14	147	203	0.42
67	20.4	33.18	14	198	0.0660377
71	21.6	33.23	103	201	0.338816
75	22.9	33.27	120	199	0.376176
79	24.1	33.31	105	202	0.34202
83	25.3	33.36	54	196	0.216
87	26.5	33.4	93	206	0.311037
91	27.7	33.44	20	198	0.0917431
95	29	33.49	9	200	0.0430622
99	30.2	33.53	26	200	0.115044
103	31.4	33.58	45	202	0.182186
107	32.6	33.62	40	201	0.165975
111	33.8	33.65	62	198	0.238462
115	35.1	33.67	19	201	0.0863636
119	36.3	33.68	39	196	0.165957
123	37.5	33.7	39	193	0.168103
127	38.7	33.71	12	197	0.0574163
131	39.9	33.73	22	196	0.100917
135	41.1	33.75	27	203	0.117391
139	42.4	33.76	25	193	0.114679
143	43.6	33.78	32	198	0.13913
147	44.8	33.8	45	198	0.185185
151	46	33.81	48	202	0.192
155	47.2	33.83	12	203	0.055814
159.5	48.6	33.85	25	205	0.108696
163	49.7	33.86	5	202	0.0241546
167	50.9	33.88	39	200	0.16318
171	52.1	33.9	67	202	0.249071
175	53.3	33.91	34	202	0.144068
179	54.6	33.93	78	200	0.280576
183	55.8	33.95	41	200	0.170124
187	57	33.96	43	198	0.178423
191.5	58.4	33.98	22	197	0.100457
195	59.4	34	50	202	0.198413
199.5	60.8	34.01	23	204	0.101322
203	61.9	34.03	10	203	0.0469484
207	63.1	34.04	39	204	0.160494
211	64.3	34.06	26	199	0.115556
215	65.5	34.08	16	201	0.0737327
219	66.8	34.09	30	202	0.12931
223	68	34.11	7	199	0.0339806
227	69.2	34.13	54	198	0.214286
231	70.4	34.14	57	198	0.223529
235	71.6	34.16	227	201	0.530374
239	72.8	34.18	125	203	0.381098
243	74.1	34.19	12	199	0.056872
247	75.3	34.21	12	200	0.0566038
251	76.5	34.23	0	197	0
255	77.7	34.24	16	199	0.0744186
259	78.9	34.26	24	196	0.109091
263	80.2	34.28	61	199	0.234615
267	81.4	34.29	13	200	0.0610329
271	82.6	34.31	23	201	0.102679
275	83.8	34.33	13	199	0.0613208
279	85	34.34	15	201	0.0694444
283	86.3	34.36	7	201	0.0336538
287	87.5	34.37	7	200	0.0338164
291	88.7	34.42	7	197	0.0343137
295	89.9	34.47	11	198	0.0526316
299	91.1	34.53	22	75	0.226804
303	92.4	34.59	56	199	0.219608
307	93.6	34.65	20	191	0.0947867
311	94.8	34.71	7	172	0.0391061
315	96	34.76	32	161	0.165803
319	97.2	34.82	9	197	0.0436893
323	98.5	34.88	7	202	0.0334928
327	99.7	34.94	67	198	0.25283
331	100.9	34.99	21	158	0.117318
335	102.1	35.05	9	114	0.0731707
339	103.3	35.11	19	115	0.141791
343	104.5	35.17	23	198	0.104072
347	105.8	35.22	12	201	0.056338
351	107	35.28	16	206	0.0720721
355	108.2	35.34	4	199	0.0197044
359	109.4	35.4	14	205	0.0639269
363	110.6	35.46	34	201	0.144681
367	111.9	35.52	16	201	0.0737327
371	113.1	35.58	15	200	0.0697674
375	114.3	35.64	30	196	0.132743
379	115.5	35.7	1	203	0.00490196
383	116.7	35.75	24	198	0.108108
387	118	35.81	38	196	0.162393
391	119.2	35.87	5	198	0.0246305
395	120.4	35.93	1	199	0.005
399	121.6	35.99	25	198	0.112108
403	122.8	36.05	76	200	0.275362
407	124.1	36.11	76	202	0.273381
411	125.3	36.17	52	200	0.206349
415	126.5	36.23	116	198	0.369427
419	127.7	36.29	20	203	0.0896861
423	128.9	36.35	45	197	0.18595
427	130.1	36.41	15	201	0.0694444
431	131.4	36.47	26	200	0.115044
435	132.6	36.53	28	201	0.122271
439	133.8	36.59	16	203	0.0730594
443	135	36.65	9	200	0.0430622
447	136.2	36.71	35	197	0.150862
451	137.5	36.77	34	195	0.148472
455	138.7	36.84	14	200	0.0654206
459	139.9	36.9	11	197	0.0528846
463	141.1	36.96	27	201	0.118421
467	142.3	37.03	15	207	0.0675676
471	143.6	37.09	34	201	0.144681
475	144.8	37.16	27	200	0.118943
479	146	37.22	59	209	0.220149
483	147.2	37.29	19	202	0.0859729
487	148.4	37.35	17	202	0.0776256
491	149.7	37.42	8	201	0.0382775
495	150.9	37.48	9	198	0.0434783
499	152.1	37.54	22	206	0.0964912
